# Supplementary material for: Single-Cell Sequencing Reveals that DBI is the Key Gene and Potential Therapeutic Target in Quiescent Bladder Cancer Stem Cells
Source: Front Genet. 2022 Jun 3;13:904536. doi: 10.3389/fgene.2022.904536 (PMC9235029; doi:10.3389/fgene.2022.904536)
Supplement: Supplementary file 1 [file Table2.XLSX]

## Sheet: Sheet1
CellMarker results of DBI and KRT20
Genes	Species	Tissue	Cell Type
DBI	Human	Embryonic prefrontal cortex	Astrocyte
	Human	Embryonic prefrontal cortex	Oligodendrocyte progenitor cell
	Human	Fetal gonad	Migration phase fetal germ cell
	Human	Fetal kidney	Natural killer T (NKT) cell
KRT20	Human	Merkel cell	Normal
	Human	Cancer stem cell	Bladder Cancer
