# Supplementary material for: Single-Cell Sequencing Reveals that DBI is the Key Gene and Potential Therapeutic Target in Quiescent Bladder Cancer Stem Cells
Source: Front Genet. 2022 Jun 3;13:904536. doi: 10.3389/fgene.2022.904536 (PMC9235029; doi:10.3389/fgene.2022.904536)
Supplement: Supplementary file 2 [file Table3.XLSX]

## Sheet: CTD_ixns_20210722020346
CTD drug results of decreasing DBI
Chemical Name	Chemical ID	Gene Symbol	Gene ID	Interaction	Interaction Actions	Reference Count	Organism Count
1,2,5,6-dibenzanthracene	C026486	DBI	1622	1,2,5,6-dibenzanthracene results in decreased expression of DBI mRNA	decreases^expression	1	1
1,2-Dimethylhydrazine	D019813	DBI	1622	[1,2-Dimethylhydrazine co-treated with Folic Acid] results in decreased expression of DBI mRNA	affects^cotreatment|decreases^expression	1	1
2',3,3',4',5-pentachloro-4-hydroxybiphenyl	C111118	DBI	1622	2',3,3',4',5-pentachloro-4-hydroxybiphenyl results in decreased expression of DBI mRNA	decreases^expression	1	1
2,4-dinitrotoluene	C016403	DBI	1622	2,4-dinitrotoluene affects the expression of DBI mRNA	affects^expression	1	1
3,3'-diindolylmethane	C016392	DBI	1622	3,3'-diindolylmethane results in decreased expression of DBI mRNA	decreases^expression	1	1
acetamide	C030686	DBI	1622	acetamide results in decreased expression of DBI mRNA	decreases^expression	1	1
Acetaminophen	D000082	DBI	1622	Acetaminophen results in decreased expression of DBI mRNA	decreases^expression	2	1
Acetaminophen	D000082	DBI	1622	[Clofibrate co-treated with Acetaminophen] affects the expression of DBI mRNA	affects^cotreatment|affects^expression	1	1
Acetaminophen	D000082	DBI	1622	PPARA affects the reaction [[Clofibrate co-treated with Acetaminophen] affects the expression of DBI mRNA]	affects^cotreatment|affects^expression|affects^reaction	1	1
Amiodarone	D000638	DBI	1622	Amiodarone affects the expression of DBI mRNA	affects^expression	1	1
Ammonium Chloride	D000643	DBI	1622	Ammonium Chloride affects the expression of DBI mRNA	affects^expression	1	1
Arsenic	D001151	DBI	1622	[sodium arsenate results in increased abundance of Arsenic] which results in decreased expression of DBI mRNA	decreases^expression|increases^abundance	1	1
Benzbromarone	D001553	DBI	1622	Benzbromarone affects the expression of DBI mRNA	affects^expression	1	1
Benzo(a)pyrene	D001564	DBI	1622	Benzo(a)pyrene results in decreased expression of DBI mRNA	decreases^expression	1	1
Benzo(a)pyrene	D001564	DBI	1622	Benzo(a)pyrene results in decreased expression of DBI protein	decreases^expression	1	1
benzo(b)fluoranthene	C006703	DBI	1622	benzo(b)fluoranthene results in decreased expression of DBI mRNA	decreases^expression	1	1
benzo(k)fluoranthene	C022921	DBI	1622	benzo(k)fluoranthene results in decreased expression of DBI mRNA	decreases^expression	1	1
bifenthrin	C099952	DBI	1622	bifenthrin analog inhibits the reaction [CGA results in increased expression of DBI mRNA]	decreases^reaction|increases^expression	1	1
bisphenol A	C006780	DBI	1622	bisphenol A affects the expression of DBI mRNA	affects^expression	1	2
bisphenol A	C006780	DBI	1622	bisphenol A results in decreased expression of DBI mRNA	decreases^expression	1	1
boldenone undecylenate	C001371	DBI	1622	[boldenone undecylenate co-treated with estradiol 3-benzoate] results in decreased expression of DBI mRNA	affects^cotreatment|decreases^expression	1	1
bromfenacoum	C013418	DBI	1622	bromfenacoum results in decreased expression of DBI protein	decreases^expression	1	1
Buspirone	D002065	DBI	1622	Buspirone results in decreased expression of DBI mRNA	decreases^expression	1	1
Cadmium	D002104	DBI	1622	Cadmium results in decreased expression of DBI mRNA	decreases^expression	1	1
Cadmium Chloride	D019256	DBI	1622	Cadmium Chloride results in decreased methylation of DBI promoter	decreases^methylation	1	1
Carbon Tetrachloride	D002251	DBI	1622	Carbon Tetrachloride results in decreased expression of DBI mRNA	decreases^expression	2	1
Cisplatin	D002945	DBI	1622	[Cisplatin co-treated with jinfukang] results in increased expression of DBI mRNA	affects^cotreatment|increases^expression	1	1
Clofibrate	D002994	DBI	1622	Clofibrate affects the expression of DBI mRNA	affects^expression	1	1
Clofibrate	D002994	DBI	1622	[Clofibrate co-treated with Acetaminophen] affects the expression of DBI mRNA	affects^cotreatment|affects^expression	1	1
Clofibrate	D002994	DBI	1622	PPARA affects the reaction [[Clofibrate co-treated with Acetaminophen] affects the expression of DBI mRNA]	affects^cotreatment|affects^expression|affects^reaction	1	1
Clofibric Acid	D002995	DBI	1622	[Diethylnitrosamine co-treated with Clofibric Acid] affects the expression of DBI mRNA	affects^cotreatment|affects^expression	1	1
cobaltous chloride	C018021	DBI	1622	cobaltous chloride results in decreased expression of DBI mRNA	decreases^expression	2	2
Copper	D003300	DBI	1622	[NSC 689534 binds to Copper] which results in decreased expression of DBI mRNA	affects^binding|decreases^expression	1	1
Copper Sulfate	D019327	DBI	1622	Copper Sulfate results in decreased expression of DBI mRNA	decreases^expression	1	1
Cyclosporine	D016572	DBI	1622	Cyclosporine results in decreased expression of DBI mRNA	decreases^expression	2	1
cypermethrin	C017160	DBI	1622	cypermethrin results in decreased expression of DBI mRNA	decreases^expression	1	1
DDT	D003634	DBI	1622	DBI protein affects the susceptibility to DDT	affects^response to substance	1	1
Dexamethasone	D003907	DBI	1622	[1-Methyl-3-isobutylxanthine co-treated with Dexamethasone co-treated with INS1 protein] results in increased expression of DBI mRNA	affects^cotreatment|increases^expression	1	1
Dibutyl Phthalate	D003993	DBI	1622	Dibutyl Phthalate results in decreased expression of DBI mRNA	decreases^expression	3	1
dicrotophos	C000944	DBI	1622	dicrotophos results in decreased expression of DBI mRNA	decreases^expression	1	1
Dietary Fats	D004041	DBI	1622	Dietary Fats results in decreased expression of DBI mRNA	decreases^expression	1	1
Diethylnitrosamine	D004052	DBI	1622	[Diethylnitrosamine co-treated with Clofibric Acid] affects the expression of DBI mRNA	affects^cotreatment|affects^expression	1	1
Docetaxel	D000077143	DBI	1622	[Docetaxel co-treated with Doxorubicin] results in increased expression of DBI protein	affects^cotreatment|increases^expression	1	1
Doxorubicin	D004317	DBI	1622	[Docetaxel co-treated with Doxorubicin] results in increased expression of DBI protein	affects^cotreatment|increases^expression	1	1
Endosulfan	D004726	DBI	1622	Endosulfan results in decreased expression of DBI mRNA	decreases^expression	1	1
estradiol 3-benzoate	C074283	DBI	1622	[boldenone undecylenate co-treated with estradiol 3-benzoate] results in decreased expression of DBI mRNA	affects^cotreatment|decreases^expression	1	1
estradiol 3-benzoate	C074283	DBI	1622	[Testosterone co-treated with estradiol 3-benzoate] results in decreased expression of DBI mRNA	affects^cotreatment|decreases^expression	1	1
Ethanol	D000431	DBI	1622	Ethanol affects the expression of and affects the splicing of DBI mRNA	affects^expression|affects^splicing	1	1
Ethinyl Estradiol	D004997	DBI	1622	Ethinyl Estradiol results in decreased expression of DBI mRNA	decreases^expression	1	1
Ethinyl Estradiol	D004997	DBI	1622	[Tetrachlorodibenzodioxin co-treated with Ethinyl Estradiol] results in increased expression of DBI mRNA	affects^cotreatment|increases^expression	1	1
Ethionine	D005001	DBI	1622	Ethionine affects the expression of DBI mRNA	affects^expression	1	1
ethylene dichloride	C024565	DBI	1622	ethylene dichloride results in decreased expression of DBI mRNA	decreases^expression	2	1
Folic Acid	D005492	DBI	1622	[1,2-Dimethylhydrazine co-treated with Folic Acid] results in decreased expression of DBI mRNA	affects^cotreatment|decreases^expression	1	1
Gasoline	D005742	DBI	1622	[[Gasoline co-treated with 1-Butanol] results in increased abundance of [Particulate Matter co-treated with Polycyclic Aromatic Hydrocarbons]] which results in decreased expression of DBI mRNA	affects^cotreatment|decreases^expression|increases^abundance	1	1
Gasoline	D005742	DBI	1622	[[Gasoline co-treated with isobutyl alcohol] results in increased abundance of [Particulate Matter co-treated with Polycyclic Aromatic Hydrocarbons]] which results in decreased expression of DBI mRNA	affects^cotreatment|decreases^expression|increases^abundance	1	1
Gasoline	D005742	DBI	1622	[Gasoline results in increased abundance of [Particulate Matter co-treated with Polycyclic Aromatic Hydrocarbons]] which results in decreased expression of DBI mRNA	affects^cotreatment|decreases^expression|increases^abundance	1	1
hexabromocyclododecane	C089796	DBI	1622	hexabromocyclododecane results in decreased expression of DBI mRNA	decreases^expression	1	1
Hydralazine	D006830	DBI	1622	[Hydralazine co-treated with Valproic Acid] results in increased expression of DBI mRNA	affects^cotreatment|increases^expression	1	1
indole-3-carbinol	C016517	DBI	1622	indole-3-carbinol results in decreased expression of DBI mRNA	decreases^expression	1	1
Ionomycin	D015759	DBI	1622	[Tetradecanoylphorbol Acetate co-treated with Ionomycin] affects the expression of DBI mRNA	affects^cotreatment|affects^expression	1	1
isobutyl alcohol	C040507	DBI	1622	[[Gasoline co-treated with isobutyl alcohol] results in increased abundance of [Particulate Matter co-treated with Polycyclic Aromatic Hydrocarbons]] which results in decreased expression of DBI mRNA	affects^cotreatment|decreases^expression|increases^abundance	1	1
Isotretinoin	D015474	DBI	1622	Isotretinoin results in decreased expression of DBI mRNA	decreases^expression	1	1
jinfukang	C544151	DBI	1622	[Cisplatin co-treated with jinfukang] results in increased expression of DBI mRNA	affects^cotreatment|increases^expression	1	1
K 7174	C410337	DBI	1622	K 7174 results in decreased expression of DBI mRNA	decreases^expression	1	1
Maneb	D008344	DBI	1622	[Paraquat co-treated with Maneb] results in decreased expression of DBI mRNA	affects^cotreatment|decreases^expression	1	1
Methotrexate	D008727	DBI	1622	Methotrexate affects the expression of DBI mRNA	affects^expression	1	1
Methyl Methanesulfonate	D008741	DBI	1622	Methyl Methanesulfonate results in decreased expression of DBI mRNA	decreases^expression	1	1
M-VAC protocol	C044361	DBI	1622	[DBI co-treated with GGH] results in increased susceptibility to M-VAC protocol	affects^cotreatment|increases^response to substance	1	1
Nanotubes, Carbon	D037742	DBI	1622	Nanotubes, Carbon affects the expression of DBI protein	affects^expression	1	1
Nanotubes, Carbon	D037742	DBI	1622	Nanotubes, Carbon analog results in decreased expression of DBI mRNA	decreases^expression	1	1
Nanotubes, Carbon	D037742	DBI	1622	Nanotubes, Carbon results in decreased expression of DBI mRNA	decreases^expression	1	1
nickel chloride	C022838	DBI	1622	nickel chloride affects the expression of DBI mRNA	affects^expression	1	1
NSC 689534	C558013	DBI	1622	[NSC 689534 binds to Copper] which results in decreased expression of DBI mRNA	affects^binding|decreases^expression	1	1
Omeprazole	D009853	DBI	1622	Omeprazole affects the expression of DBI mRNA	affects^expression	1	1
Oxaliplatin	D000077150	DBI	1622	[Oxaliplatin co-treated with Topotecan] results in decreased expression of DBI mRNA	affects^cotreatment|decreases^expression	1	1
Palm Oil	D000073878	DBI	1622	Palm Oil results in decreased expression of DBI mRNA	decreases^expression	1	1
Paraquat	D010269	DBI	1622	[Paraquat co-treated with Maneb] results in decreased expression of DBI mRNA	affects^cotreatment|decreases^expression	1	1
Paraquat	D010269	DBI	1622	Paraquat results in decreased expression of DBI mRNA	decreases^expression	1	1
Particulate Matter	D052638	DBI	1622	[[Gasoline co-treated with 1-Butanol] results in increased abundance of [Particulate Matter co-treated with Polycyclic Aromatic Hydrocarbons]] which results in decreased expression of DBI mRNA	affects^cotreatment|decreases^expression|increases^abundance	1	1
Particulate Matter	D052638	DBI	1622	[[Gasoline co-treated with isobutyl alcohol] results in increased abundance of [Particulate Matter co-treated with Polycyclic Aromatic Hydrocarbons]] which results in decreased expression of DBI mRNA	affects^cotreatment|decreases^expression|increases^abundance	1	1
Particulate Matter	D052638	DBI	1622	[Gasoline results in increased abundance of [Particulate Matter co-treated with Polycyclic Aromatic Hydrocarbons]] which results in decreased expression of DBI mRNA	affects^cotreatment|decreases^expression|increases^abundance	1	1
Pentachlorophenol	D010416	DBI	1622	Pentachlorophenol results in decreased expression of DBI mRNA	decreases^expression	1	1
Pentylenetetrazole	D010433	DBI	1622	Pentylenetetrazole affects the expression of DBI mRNA	affects^expression	1	1
perfluorooctanesulfonamide	C063900	DBI	1622	perfluorooctanesulfonamide results in decreased expression of DBI mRNA	decreases^expression	1	1
perfluorooctane sulfonic acid	C076994	DBI	1622	PPARA protein affects the reaction [perfluorooctane sulfonic acid results in increased expression of DBI mRNA]	affects^reaction|increases^expression	1	1
perfluorooctanoic acid	C023036	DBI	1622	perfluorooctanoic acid affects the expression of DBI mRNA	affects^expression	1	1
Phthalic Acids	D010795	DBI	1622	Phthalic Acids results in decreased expression of DBI mRNA	decreases^expression	1	1
pirinixic acid	C006253	DBI	1622	pirinixic acid affects the expression of DBI mRNA	affects^expression	1	1
pirinixic acid	C006253	DBI	1622	pirinixic acid promotes the reaction [[PPARA protein binds to MDM2 protein] which binds to DBI promoter]	affects^binding|increases^reaction	1	1
Polycyclic Aromatic Hydrocarbons	D011084	DBI	1622	[[Gasoline co-treated with 1-Butanol] results in increased abundance of [Particulate Matter co-treated with Polycyclic Aromatic Hydrocarbons]] which results in decreased expression of DBI mRNA	affects^cotreatment|decreases^expression|increases^abundance	1	1
Polycyclic Aromatic Hydrocarbons	D011084	DBI	1622	[[Gasoline co-treated with isobutyl alcohol] results in increased abundance of [Particulate Matter co-treated with Polycyclic Aromatic Hydrocarbons]] which results in decreased expression of DBI mRNA	affects^cotreatment|decreases^expression|increases^abundance	1	1
Polycyclic Aromatic Hydrocarbons	D011084	DBI	1622	[Gasoline results in increased abundance of [Particulate Matter co-treated with Polycyclic Aromatic Hydrocarbons]] which results in decreased expression of DBI mRNA	affects^cotreatment|decreases^expression|increases^abundance	1	1
procymidone	C035988	DBI	1622	procymidone results in decreased expression of DBI mRNA	decreases^expression	1	1
Progesterone	D011374	DBI	1622	Progesterone affects the expression of DBI mRNA	affects^expression	1	1
Propylthiouracil	D011441	DBI	1622	Propylthiouracil affects the expression of DBI mRNA	affects^expression	1	1
sodium arsenate	C009277	DBI	1622	[sodium arsenate results in increased abundance of Arsenic] which results in decreased expression of DBI mRNA	decreases^expression|increases^abundance	1	1
Sodium Fluoride	D012969	DBI	1622	Sodium Fluoride results in decreased expression of DBI protein	decreases^expression	1	1
S-tetradecanoyl-coenzyme A	C040349	DBI	1622	S-tetradecanoyl-coenzyme A binds to DBI protein	affects^binding	1	1
TAK-875	C557331	DBI	1622	TAK-875 results in decreased expression of DBI mRNA	decreases^expression	1	1
Temozolomide	D000077204	DBI	1622	Temozolomide results in decreased expression of DBI mRNA	decreases^expression	1	1
tert-Butylhydroperoxide	D020122	DBI	1622	tert-Butylhydroperoxide results in decreased expression of DBI mRNA	decreases^expression	1	1
Testosterone	D013739	DBI	1622	[Testosterone co-treated with estradiol 3-benzoate] results in decreased expression of DBI mRNA	affects^cotreatment|decreases^expression	1	1
Tetrachlorodibenzodioxin	D013749	DBI	1622	Tetrachlorodibenzodioxin affects the expression of DBI mRNA	affects^expression	1	1
Tetrachlorodibenzodioxin	D013749	DBI	1622	[Tetrachlorodibenzodioxin co-treated with Ethinyl Estradiol] results in increased expression of DBI mRNA	affects^cotreatment|increases^expression	1	1
Tetrachlorodibenzodioxin	D013749	DBI	1622	Tetrachlorodibenzodioxin results in decreased expression of DBI mRNA	decreases^expression	1	1
Tetracycline	D013752	DBI	1622	Tetracycline results in decreased expression of DBI mRNA	decreases^expression	1	1
Tetradecanoylphorbol Acetate	D013755	DBI	1622	[Tetradecanoylphorbol Acetate co-treated with Ionomycin] affects the expression of DBI mRNA	affects^cotreatment|affects^expression	1	1
Thapsigargin	D019284	DBI	1622	Thapsigargin results in decreased expression of DBI mRNA	decreases^expression	1	1
Thioacetamide	D013853	DBI	1622	Thioacetamide affects the expression of DBI mRNA	affects^expression	1	1
titanium dioxide	C009495	DBI	1622	titanium dioxide results in decreased expression of DBI mRNA	decreases^expression	1	1
Tobacco Smoke Pollution	D014028	DBI	1622	Tobacco Smoke Pollution affects the expression of DBI protein	affects^expression	1	1
Toluene	D014050	DBI	1622	Toluene results in decreased expression of DBI mRNA	decreases^expression	1	1
Topotecan	D019772	DBI	1622	[Oxaliplatin co-treated with Topotecan] results in decreased expression of DBI mRNA	affects^cotreatment|decreases^expression	1	1
Triclosan	D014260	DBI	1622	Triclosan results in decreased expression of DBI protein	decreases^expression	1	1
triptonide	C084079	DBI	1622	triptonide affects the expression of DBI mRNA	affects^expression	1	1
Tunicamycin	D014415	DBI	1622	Tunicamycin results in decreased expression of DBI mRNA	decreases^expression	2	1
Valproic Acid	D014635	DBI	1622	[Hydralazine co-treated with Valproic Acid] results in increased expression of DBI mRNA	affects^cotreatment|increases^expression	1	1
Valproic Acid	D014635	DBI	1622	Valproic Acid affects the expression of DBI mRNA	affects^expression	1	1
vinclozolin	C025643	DBI	1622	vinclozolin results in decreased expression of DBI mRNA	decreases^expression	1	1
Vitamin K 3	D024483	DBI	1622	Vitamin K 3 affects the expression of DBI mRNA	affects^expression	1	1
Water Pollutants, Chemical	D014874	DBI	1622	Water Pollutants, Chemical results in decreased expression of DBI mRNA	decreases^expression	1	1
