# Supplementary material for: Single-Cell Sequencing Reveals that DBI is the Key Gene and Potential Therapeutic Target in Quiescent Bladder Cancer Stem Cells
Source: Front Genet. 2022 Jun 3;13:904536. doi: 10.3389/fgene.2022.904536 (PMC9235029; doi:10.3389/fgene.2022.904536)
Supplement: Supplementary file 4 [file Table4.XLSX]

## Sheet: Table S4
Table S4 Pseudotime information of malignant cells
Barcode	seurat_clusters	stemness	Pseudotime	State
AAACCTGAGCTGCAAG-1_1	5	0.471095	11.0298	5
AAACCTGAGGGATGGG-1_1	1	0.526092	10.0021	5
AAACCTGCACTTAACG-1_1	4	0.6716	0.87849	1
AAACCTGTCTCCCTGA-1_1	9	0.643314	12.2736	5
AAACGGGCAAAGGAAG-1_1	3	0.498337	0.631362	1
AAACGGGCAAGGTTCT-1_1	0	0.371454	12.0231	4
AAACGGGGTGAAATCA-1_1	9	0.679777	11.7377	5
AAACGGGTCCTTTACA-1_1	3	0.540936	2.9907	1
AAACGGGTCGGCGGTT-1_1	8	0.472987	10.537	5
AAAGATGAGGTGATAT-1_1	4	0.756186	1.06979	1
AAAGATGAGTAGGCCA-1_1	0	0.248838	12.4837	4
AAAGATGCATTACCTT-1_1	5	0.37584	10.1882	4
AAAGATGGTACAGACG-1_1	0	0.462872	11.8804	4
AAAGATGGTGTTTGGT-1_1	4	0.569431	10.5349	3
AAAGCAAAGCGTGTCC-1_1	0	0.279924	12.255	4
AAAGCAAAGGTCATCT-1_1	1	0.625822	11.299	5
AAAGCAACAAGACACG-1_1	0	0.548322	10.5419	3
AAAGCAACACCGAATT-1_1	0	0.619598	12.3984	5
AAAGCAACACGGCTAC-1_1	1	0.60197	12.3252	5
AAAGCAACAGTCCTTC-1_1	1	0.499869	12.2845	5
AAAGCAAGTACCAGTT-1_1	3	0.531274	0.741561	1
AAAGCAATCACATACG-1_1	6	0.418162	10.3297	3
AAAGCAATCTGGAGCC-1_1	1	0.486845	8.32879	2
AAAGCAATCTGTTTGT-1_1	1	0.620733	12.5208	5
AAAGTAGCATGGTTGT-1_1	4	0.743332	9.88906	3
AAAGTAGGTAGATTAG-1_1	4	0.772736	1.12333	1
AAAGTAGGTCATTAGC-1_1	0	0.250397	12.2267	4
AAAGTAGGTTATCGGT-1_1	4	0.843449	0.683074	1
AAAGTAGGTTGGGACA-1_1	6	0.445363	10.5059	3
AAATGCCCAGATGGCA-1_1	1	0.661318	12.4814	5
AAATGCCGTCTCCCTA-1_1	6	0.413528	12.1914	4
AAATGCCGTGATGTGG-1_1	0	0.471531	10.3658	3
AAATGCCGTTGTACAC-1_1	0	0.466202	9.91844	4
AAATGCCTCACAATGC-1_1	1	0.517938	11.0392	5
AAATGCCTCCTTGACC-1_1	1	0.740656	12.707	5
AAATGCCTCGTGACAT-1_1	1	0.707596	11.8181	5
AACACGTAGCGATCCC-1_1	3	0.539929	1.26935	1
AACACGTAGCTAAACA-1_1	5	0.426773	8.17964	2
AACACGTCAAGTACCT-1_1	0	0.365245	12.1647	4
AACACGTCACAGAGGT-1_1	4	0.666358	12.324	5
AACACGTGTGTAATGA-1_1	1	0.482293	12.3865	5
AACACGTTCAACCAAC-1_1	1	0.529564	10.8626	5
AACACGTTCCGAAGAG-1_1	1	0.489752	10.7538	5
AACACGTTCGCGTAGC-1_1	5	0.393166	12.1321	4
AACCATGAGTAGCGGT-1_1	0	0.411049	11.6999	4
AACCATGAGTTTGCGT-1_1	6	0.246596	12.105	4
AACCATGCAGGTTTCA-1_1	1	0.451961	10.6981	4
AACCATGGTGCCTGCA-1_1	1	0.632263	11.3478	5
AACCATGTCGATGAGG-1_1	1	0.526177	12.5249	5
AACCGCGAGCTGTTCA-1_1	1	0.525163	11.4758	5
AACCGCGAGGCTATCT-1_1	0	0.478262	5.88482	1
AACCGCGAGGTGTGGT-1_1	0	0.456073	12.3238	5
AACCGCGAGTTAGCGG-1_1	0	0.362134	12.3194	4
AACCGCGTCACGCATA-1_1	1	0.293563	8.01531	2
AACCGCGTCCAGTATG-1_1	3	0.620346	1.51248	1
AACCGCGTCGGTCTAA-1_1	9	0.58048	11.8223	4
AACGTTGCACATGACT-1_1	0	0.629752	9.77053	4
AACGTTGGTCTAGCGC-1_1	3	0.587545	1.24686	1
AACGTTGGTGATGATA-1_1	4	0.789263	10.0102	5
AACTCAGAGTTAAGTG-1_1	1	0.466017	10.3165	4
AACTCAGCACATCCAA-1_1	0	0.420504	12.1798	4
AACTCAGCAGAGTGTG-1_1	1	0.605048	11.5235	5
AACTCAGCATCATCCC-1_1	3	0.557784	2.84572	1
AACTCAGGTAATTGGA-1_1	4	0.713251	1.22407	1
AACTCAGGTCGAGTTT-1_1	3	0.376775	0.343363	1
AACTCAGGTTCTGTTT-1_1	0	0.307267	12.002	5
AACTCAGTCAGGCAAG-1_1	6	0.193278	9.63062	3
AACTCAGTCCTTTCTC-1_1	3	0.540638	1.0704	1
AACTCCCAGAAGGTTT-1_1	1	0.513155	10.4338	4
AACTCCCAGGTCGGAT-1_1	0	0.403007	12.1801	4
AACTCCCAGGTGTTAA-1_1	5	0.418549	12.3126	4
AACTCCCCAGGGATTG-1_1	6	0.276702	12.4062	4
AACTCCCTCCTGCTTG-1_1	5	0.617636	8.01738	2
AACTCTTAGATGTGTA-1_1	5	0.259564	12.3568	4
AACTCTTCAGGAACGT-1_1	8	0.563605	9.64796	5
AACTCTTGTCTGCAAT-1_1	1	0.815489	12.6109	5
AACTCTTGTGCGGTAA-1_1	1	0.50954	9.86323	5
AACTCTTGTTGTGGAG-1_1	4	0.783541	12.4263	5
AACTCTTGTTGTTTGG-1_1	4	0.654239	1.28116	1
AACTCTTTCATCATTC-1_1	6	0.51823	10.179	3
AACTCTTTCCGGCACA-1_1	1	0.459217	8.14295	5
AACTGGTAGTGCTGCC-1_1	4	0.605532	5.78019	1
AACTGGTTCACTATTC-1_1	4	0.616773	10.6621	3
AACTGGTTCAGTGTTG-1_1	4	0.737795	0.924219	1
AACTTTCAGCCCAATT-1_1	1	0.569238	12.5368	5
AACTTTCCAAAGTGCG-1_1	0	0.46026	11.8557	4
AACTTTCCAGATGGGT-1_1	1	0.551633	9.5615	5
AACTTTCTCCTAAGTG-1_1	3	0.493648	2.37734	1
AAGACCTAGCTCCCAG-1_1	3	0.44985	10.4645	3
AAGACCTAGGAGTAGA-1_1	8	0.606174	5.42205	1
AAGACCTCAAATTGCC-1_1	1	0.683914	10.677	5
AAGCCGCAGGTCATCT-1_1	9	0.719163	7.21183	2
AAGCCGCGTAAGTGGC-1_1	5	0.282621	12.4991	4
AAGCCGCGTAAGTGTA-1_1	1	0.738881	12.6509	5
AAGCCGCGTCAGCTAT-1_1	1	0.493059	7.53706	2
AAGCCGCTCTCCGGTT-1_1	8	0.670223	4.53869	1
AAGGAGCCACAGACAG-1_1	0	0.457864	11.9942	4
AAGGAGCCAGCTTCGG-1_1	4	0.406742	0.931829	1
AAGGAGCGTCTAGAGG-1_1	0	0.332237	11.9344	4
AAGGAGCGTTTGTGTG-1_1	1	0.541617	12.4226	5
AAGGCAGAGAATAGGG-1_1	4	0.775646	12.4349	5
AAGGCAGAGATCACGG-1_1	4	0.75438	9.67101	5
AAGGCAGCAGACGCCT-1_1	6	0.348265	10.4597	3
AAGGCAGTCCCTTGCA-1_1	0	0.461029	7.66017	5
AAGGCAGTCCTAGAAC-1_1	4	0.6958	4.22316	1
AAGGCAGTCGGAATCT-1_1	3	0.676541	5.56645	1
AAGGTTCAGAAGCCCA-1_1	5	0.379882	12.2744	4
AAGGTTCAGCGGCTTC-1_1	0	0.321946	12.4598	4
AAGGTTCCAAGAGTCG-1_1	1	0.578268	10.2956	5
AAGGTTCCACGGTAGA-1_1	1	0.603748	10.4073	5
AAGGTTCGTCTTGCGG-1_1	1	0.613713	10.308	5
AAGGTTCTCCAAGCCG-1_1	6	0.481011	12.1979	4
AAGGTTCTCCATGAAC-1_1	1	0.660045	10.7123	5
AAGGTTCTCTTCAACT-1_1	8	0.524826	1.31069	1
AAGTCTGCAATGTTGC-1_1	0	0.626059	4.06588	1
AAGTCTGGTTTGACAC-1_1	5	0.525479	12.3057	4
AAGTCTGTCAACACTG-1_1	0	0.29836	11.9878	4
AAGTCTGTCACTTACT-1_1	5	0.44415	11.8857	4
AAGTCTGTCCGATATG-1_1	5	0.337284	10.2095	3
AATCCAGAGGCATGTG-1_1	8	0.47415	10.7868	3
AATCCAGGTTGTCGCG-1_1	0	0.434975	8.80946	2
AATCGGTAGTGTCCAT-1_1	4	0.722543	10.2139	5
AATCGGTGTCAGCTAT-1_1	1	0.503074	12.4891	5
AATCGGTGTTCGTTGA-1_1	1	0.456726	8.49584	5
AATCGGTTCCTAAGTG-1_1	1	0.70062	12.6438	5
ACACCAAAGCAGGTCA-1_1	5	0.521365	12.0092	4
ACACCAACAGAGTGTG-1_1	3	0.550397	1.01649	1
ACACCAACATTCGACA-1_1	9	0.642479	2.97022	1
ACACCAAGTAAGTGGC-1_1	0	0.390769	12.0598	4
ACACCAAGTCCAGTTA-1_1	4	0.569305	0.821039	1
ACACCAAGTCTCACCT-1_1	1	0.751126	8.55123	5
ACACCAATCAGCTTAG-1_1	5	0.214835	12.7703	4
ACACCCTAGGAATTAC-1_1	1	0.552552	12.496	5
ACACCCTCATAAGACA-1_1	0	0.395078	12.3519	5
ACACCCTCATTCTTAC-1_1	1	0.452179	12.2922	5
ACACCCTGTGGCTCCA-1_1	5	0.433443	12.2603	4
ACACCCTTCAGTCAGT-1_1	1	0.618657	9.39555	5
ACACCGGAGAAACCAT-1_1	1	0.579176	10.8648	5
ACACCGGAGGAATCGC-1_1	1	0.548421	8.16888	2
ACACCGGCAAGAGTCG-1_1	1	0.780763	12.6603	5
ACACCGGCAAGCGCTC-1_1	3	0.692426	1.11848	1
ACACTGAAGACGCACA-1_1	1	0.702072	11.822	5
ACACTGAAGTATCGAA-1_1	3	0.531025	0.718256	1
ACACTGACACCCATTC-1_1	3	0.584078	0.887335	1
ACACTGATCACGCATA-1_1	4	0.805003	1.78403	1
ACACTGATCCACGTGG-1_1	0	0.318587	12.493	4
ACACTGATCGCCCTTA-1_1	0	0.48994	7.69406	2
ACACTGATCTTTAGTC-1_1	1	0.759558	12.4797	5
ACAGCCGAGAAAGTGG-1_1	0	0.465834	7.52612	2
ACAGCCGAGCTATGCT-1_1	4	0.625964	1.11045	1
ACAGCCGCAATAGCGG-1_1	4	0.59562	1.93072	1
ACAGCCGCACAGGCCT-1_1	4	0.740352	1.13033	1
ACAGCCGCACATTAGC-1_1	5	0.432346	12.1339	4
ACAGCCGCAGGCTGAA-1_1	1	0.518009	12.4207	5
ACAGCCGGTCGCCATG-1_1	1	0.516855	12.5043	5
ACAGCCGGTTCGGGCT-1_1	0	0.480932	11.328	4
ACAGCCGTCGTTTATC-1_1	0	0.735389	12.3522	5
ACAGCTAAGATCCCGC-1_1	1	0.501386	8.24294	5
ACAGCTACACAGACAG-1_1	4	0.620169	10.7984	5
ACAGCTACACGTCTCT-1_1	3	0.674735	4.39898	1
ACAGCTACAGGCTCAC-1_1	0	0.358741	12.3605	4
ACAGCTATCCTGCCAT-1_1	8	0.453211	10.3188	3
ACATACGCACTAGTAC-1_1	1	0.711441	12.5545	5
ACATACGGTCCGAATT-1_1	4	0.68625	10.2846	5
ACATACGTCAAACAAG-1_1	0	0.519677	10.5479	3
ACATACGTCAAAGTAG-1_1	0	0.504968	9.77949	4
ACATACGTCTAGAGTC-1_1	4	0.447482	6.34625	1
ACATACGTCTGTCTAT-1_1	0	0.593308	10.027	3
ACATCAGAGAAAGTGG-1_1	0	0.678109	12.3588	5
ACATCAGGTAACGTTC-1_1	0	0.399722	11.2094	4
ACATCAGGTACAGCAG-1_1	1	0.577991	11.2086	5
ACATCAGGTCAAAGCG-1_1	1	0.44526	7.54017	5
ACATCAGGTCTGCGGT-1_1	3	0.463744	1.17053	1
ACATCAGTCTAACTCT-1_1	5	0.38213	11.9203	4
ACATGGTAGGACCACA-1_1	3	0.495181	0.996276	1
ACATGGTAGGCATGGT-1_1	0	0.415084	12.3681	4
ACATGGTAGTGTTTGC-1_1	0	0.547929	12.2193	4
ACATGGTCACTAGTAC-1_1	4	0.395378	0.961442	1
ACATGGTTCGGTGTCG-1_1	0	0.461742	12.0645	4
ACCAGTACATCGGAAG-1_1	4	0.665903	6.03822	1
ACCAGTATCTACGAGT-1_1	4	0.577386	4.54522	1
ACCCACTAGTCGCCGT-1_1	0	0.436147	11.8466	4
ACCCACTCAGGCTGAA-1_1	3	0.605468	4.56926	1
ACCCACTCAGTAACGG-1_1	1	0.476264	10.177	5
ACCCACTCATGCAATC-1_1	4	0.725397	3.75913	1
ACCCACTGTACATCCA-1_1	1	0.474525	11.4342	5
ACCCACTGTCGGCTCA-1_1	0	0.351548	12.2578	4
ACCCACTGTGATGTCT-1_1	0	0.484824	12.0152	4
ACCCACTGTGGTAACG-1_1	1	0.725032	12.8925	5
ACCCACTTCATGCATG-1_1	6	0.471541	10.2177	3
ACCCACTTCGGCTACG-1_1	1	0.576995	10.1952	5
ACCGTAAAGAATTGTG-1_1	1	0.525157	12.3152	5
ACCGTAAAGTTCGCAT-1_1	0	0.353171	12.3512	4
ACCGTAACAGACAGGT-1_1	3	0.519015	9.52506	5
ACCGTAAGTTATCCGA-1_1	1	0.544944	12.3287	5
ACCGTAAGTTATGTGC-1_1	5	0.357295	11.8665	4
ACCGTAAGTTCGCGAC-1_1	1	0.687955	12.6071	5
ACCGTAATCTGGCGTG-1_1	0	0.445278	10.2983	3
ACCTTTAAGCGATAGC-1_1	4	0.690874	5.39559	1
ACCTTTAAGCGTGAGT-1_1	1	0.568762	12.5964	5
ACCTTTAAGGAGTACC-1_1	6	0.607101	9.84889	3
ACCTTTAGTCTCATCC-1_1	0	0.420619	12.2966	5
ACCTTTAGTGACCAAG-1_1	4	0.634292	1.16855	1
ACCTTTATCCTCAATT-1_1	4	0.590378	1.62953	1
ACCTTTATCGCAAACT-1_1	1	0.555475	11.4314	5
ACCTTTATCTCTTGAT-1_1	1	0.537887	7.36505	2
ACGAGCCAGGAGCGAG-1_1	3	0.601526	4.37067	1
ACGAGCCAGGTGATAT-1_1	1	0.51301	10.6376	5
ACGAGCCAGTACGTAA-1_1	3	0.465013	10.2892	3
ACGAGCCGTGCATCTA-1_1	1	0.431806	12.3308	5
ACGAGCCGTTACGGAG-1_1	1	0.724498	12.4417	5
ACGAGCCGTTCGTGAT-1_1	8	0.612009	9.85253	5
ACGAGCCTCGTTGCCT-1_1	6	0.393743	12.0112	4
ACGAGGAAGTCTCCTC-1_1	4	0.564364	1.28754	1
ACGAGGACACAACGCC-1_1	0	0.433248	12.2439	4
ACGAGGACACATCCAA-1_1	6	0.388815	10.4499	3
ACGAGGACATCATCCC-1_1	1	0.341475	10.1051	5
ACGATACAGAAGCCCA-1_1	5	0.524901	1.31313	1
ACGATACAGGGTCTCC-1_1	0	0.385659	11.9562	4
ACGATGTAGCTGTTCA-1_1	4	0.622589	3.30209	1
ACGATGTCACGGATAG-1_1	1	0.607161	12.5933	5
ACGATGTCACGGTAGA-1_1	1	0.629314	12.5802	5
ACGATGTTCCACTCCA-1_1	1	0.778485	11.9878	5
ACGATGTTCCTAGGGC-1_1	1	0.535989	8.5335	5
ACGATGTTCCTGTAGA-1_1	0	0.415357	12.1208	4
ACGATGTTCGCTTAGA-1_1	5	0.332129	12.1498	4
ACGCAGCAGCGTAATA-1_1	0	0.515993	8.00342	2
ACGCAGCAGTTAGGTA-1_1	6	0.493215	9.3842	5
ACGCAGCCACAGACTT-1_1	5	0.42909	11.7288	5
ACGCAGCGTATATGGA-1_1	5	0.623739	10.4795	3
ACGCCAGAGCACGCCT-1_1	1	0.442912	8.00792	2
ACGCCAGAGCAGCGTA-1_1	1	0.672608	12.703	5
ACGCCAGAGCTAGGCA-1_1	5	0.334443	12.2977	4
ACGCCAGCACATGGGA-1_1	5	0.492354	7.78165	5
ACGCCAGCAGCCTATA-1_1	1	0.47745	12.359	5
ACGCCAGGTAAGTAGT-1_1	9	0.619157	12.3497	5
ACGCCAGTCACTCCTG-1_1	0	0.729992	12.439	5
ACGCCAGTCAGTGCAT-1_1	3	0.605817	1.22446	1
ACGCCAGTCGCTAGCG-1_1	8	0.546213	12.6101	5
ACGCCAGTCTCATTCA-1_1	4	0.697086	1.12889	1
ACGCCAGTCTTGTATC-1_1	1	0.606362	7.85569	2
ACGCCGAAGTACTTGC-1_1	0	0.421613	11.0866	4
ACGCCGACACGTCTCT-1_1	0	0.524167	11.9521	4
ACGCCGAGTATAAACG-1_1	1	0.696	12.4533	5
ACGCCGAGTGGGTCAA-1_1	4	0.683119	0.88369	1
ACGCCGAGTTCAGACT-1_1	5	0.457248	11.8836	4
ACGCCGATCATTGCCC-1_1	5	0.325494	12.0979	4
ACGCCGATCGTGGACC-1_1	3	0.630079	3.72781	1
ACGGAGAAGACTAGGC-1_1	3	0.366807	10.6179	3
ACGGAGAAGCCTATGT-1_1	1	0.596427	12.3849	5
ACGGAGACAAATTGCC-1_1	3	0.293206	10.8786	3
ACGGAGACACTGTGTA-1_1	8	0.623114	12.2883	5
ACGGAGACAGACGTAG-1_1	1	0.757048	12.7211	5
ACGGAGACAGATGGCA-1_1	3	0.619772	1.05069	1
ACGGAGATCTGCAAGT-1_1	4	0.769503	10.1758	5
ACGGCCAAGAAGGTGA-1_1	3	0.743039	5.30822	1
ACGGCCAAGACACTAA-1_1	1	0.550615	12.3471	5
ACGGCCAAGGAACTGC-1_1	1	0.464605	8.01783	2
ACGGCCAAGTTGAGTA-1_1	4	0.877683	9.41831	5
ACGGCCACACATCCGG-1_1	1	0.496286	3.09079	1
ACGGCCAGTAGCTCCG-1_1	6	0.555732	9.68615	3
ACGGCCAGTGGTCTCG-1_1	0	0.410449	11.9681	4
ACGGGCTAGAAACGCC-1_1	4	0.765859	5.36926	1
ACGGGCTAGCGCTTAT-1_1	4	0.829311	10.9004	5
ACGGGCTAGCGTGAAC-1_1	6	0.371532	10.2958	3
ACGGGCTAGGGATCTG-1_1	5	0.445652	10.1538	3
ACGGGCTCAAACCTAC-1_1	3	0.608356	1.05651	1
ACGGGCTCACAGGCCT-1_1	1	0.588102	12.3632	5
ACGGGCTGTGAGTGAC-1_1	0	0.440443	10.2509	3
ACGGGCTGTGTCCTCT-1_1	3	0.679834	1.22779	1
ACGGGCTGTTACGGAG-1_1	3	0.622568	2.84098	1
ACGGGCTTCCGTACAA-1_1	1	0.668378	12.5582	5
ACGGGTCCAATAGCGG-1_1	8	0.56917	9.76131	4
ACGGGTCCAGGGCATA-1_1	1	0.481489	9.66284	5
ACGGGTCTCAAACCGT-1_1	5	0.302237	12.3782	4
ACGGGTCTCTTGTACT-1_1	0	0.445422	10.749	3
ACGTCAAAGAGAACAG-1_1	0	0.468357	12.3223	5
ACGTCAAAGATCCCAT-1_1	3	0.523253	1.32233	1
ACGTCAAAGTCGCCGT-1_1	1	0.741516	12.5122	5
ACGTCAAAGTGGACGT-1_1	0	0.222806	11.9756	4
ACGTCAACACCGGAAA-1_1	1	0.586588	12.3206	5
ACGTCAACACGGTAGA-1_1	5	0.378372	12.1715	4
ACGTCAAGTTCCGTCT-1_1	1	0.54563	12.6495	5
ACGTCAATCACTCTTA-1_1	0	0.64066	11.9154	5
ACGTCAATCCAAATGC-1_1	3	0.391867	0.852764	1
ACGTCAATCGCATGGC-1_1	5	0.382369	11.826	4
ACGTCAATCTACTCAT-1_1	1	0.614787	12.6965	5
ACGTCAATCTTGTTTG-1_1	3	0.44047	0.749955	1
ACTATCTAGATCCTGT-1_1	1	0.356411	7.36163	2
ACTATCTAGGGAAACA-1_1	6	0.252374	10.6063	3
ACTATCTCACCACCAG-1_1	8	0.582129	11.6547	5
ACTATCTCAGCATACT-1_1	1	0.554717	7.98842	5
ACTATCTCAGGGCATA-1_1	9	0.704326	10.1054	5
ACTATCTCATGTAAGA-1_1	3	0.678877	0.379564	1
ACTATCTCATTCACTT-1_1	0	0.419283	12.1558	4
ACTATCTCATTGAGCT-1_1	0	0.535083	12.2575	5
ACTATCTCATTGCGGC-1_1	1	0.502768	12.5177	5
ACTATCTGTTCCGGCA-1_1	0	0.416273	12.2158	4
ACTATCTTCCCACTTG-1_1	4	0.74641	4.18397	1
ACTATCTTCTCCAACC-1_1	4	0.834331	1.12639	1
ACTATCTTCTCTGAGA-1_1	5	0.45846	12.0057	4
ACTGAACAGCCACTAT-1_1	3	0.920174	0.600329	1
ACTGAACGTCCCGACA-1_1	3	0.408219	1.04773	1
ACTGAACGTTACGTCA-1_1	1	0.518466	11.6768	5
ACTGAACTCCCTAACC-1_1	8	0.67254	2.5305	1
ACTGAACTCTGCTTGC-1_1	6	0.431138	10.0598	4
ACTGAGTAGACCGGAT-1_1	4	0.640145	1.14051	1
ACTGAGTCACAGATTC-1_1	5	0.478582	7.68362	5
ACTGAGTGTCGTTGTA-1_1	1	0.490749	9.98856	5
ACTGAGTGTCTACCTC-1_1	1	0.590013	9.94562	5
ACTGAGTTCACCACCT-1_1	1	0.468589	11.0391	5
ACTGAGTTCCGCGTTT-1_1	0	0.417137	7.57158	5
ACTGATGAGGCCATAG-1_1	4	0.665498	1.09619	1
ACTGATGAGTGCCATT-1_1	1	0.401033	11.2332	4
ACTGATGCACACAGAG-1_1	1	0.432625	12.5407	5
ACTGATGCAGTCAGCC-1_1	0	0.371478	12.5222	5
ACTGATGGTCAATGTC-1_1	3	0.6944	1.10376	1
ACTGATGGTCTAGAGG-1_1	4	0.897814	6.04532	1
ACTGATGGTGTATGGG-1_1	3	0.655832	10.2462	5
ACTGCTCAGATCCCAT-1_1	4	0.828609	1.33527	1
ACTGCTCAGCGTTTAC-1_1	0	0.657209	10.056	3
ACTGCTCAGCTAGCCC-1_1	6	0.669278	11.2451	5
ACTGCTCAGGACACCA-1_1	0	0.535646	10.4758	3
ACTGCTCGTAGCTCCG-1_1	1	0.500096	4.58077	1
ACTGCTCGTCCAGTGC-1_1	4	0.606348	3.7537	1
ACTGCTCGTCTAAACC-1_1	1	0.735345	11.9133	5
ACTGCTCGTTCGGCAC-1_1	1	0.610539	10.9599	4
ACTGCTCTCTTCAACT-1_1	4	0.654422	1.47374	1
ACTGTCCAGACAAGCC-1_1	1	0.760438	12.5851	5
ACTGTCCAGCAACGGT-1_1	0	0.419909	11.8304	4
ACTGTCCGTCCGCTGA-1_1	0	0.289877	12.278	4
ACTGTCCTCGTTTGCC-1_1	6	0.385741	10.6417	3
ACTGTCCTCTATCGCC-1_1	5	0.496154	10.6934	3
ACTTACTAGTGTACGG-1_1	5	0.352616	12.187	4
ACTTACTAGTTACGGG-1_1	3	0.366431	0.575065	1
ACTTACTCACAGACAG-1_1	3	0.567206	10.129	3
ACTTACTGTTACCAGT-1_1	1	0.543075	7.61022	5
ACTTACTGTTTACTCT-1_1	1	0.574822	12.3694	5
ACTTACTTCATTGCCC-1_1	4	0.72238	0.488883	1
ACTTGTTCAAATACAG-1_1	5	0.438579	11.9662	4
ACTTGTTCAACGCACC-1_1	4	0.694892	0.789086	1
ACTTGTTCAGTGACAG-1_1	1	0.468042	10.8219	4
ACTTGTTGTCACCTAA-1_1	1	0.596457	12.4747	5
ACTTGTTTCACGATGT-1_1	1	0.521111	12.6203	5
ACTTGTTTCGGCCGAT-1_1	6	0.382771	10.2792	3
ACTTTCACAACAACCT-1_1	0	0.321973	12.4147	4
ACTTTCACACCCAGTG-1_1	3	0.391152	0.742859	1
ACTTTCACATCTACGA-1_1	1	0.527939	12.2378	5
ACTTTCACATGTTGAC-1_1	1	0.465303	8.16998	2
ACTTTCATCAGTTGAC-1_1	4	0.661504	1.10389	1
ACTTTCATCCACTGGG-1_1	1	0.433941	11.4376	5
ACTTTCATCTTGTTTG-1_1	0	0.593481	10.5548	5
AGAATAGCACGCGAAA-1_1	3	0.56542	0.83391	1
AGAATAGCATGCCTAA-1_1	3	0.617337	0.116998	1
AGAATAGTCGTTGCCT-1_1	3	0.555905	10.7864	3
AGACGTTCACATCTTT-1_1	4	0.70384	10.4377	5
AGACGTTCACGAAACG-1_1	3	0.602008	0.819115	1
AGACGTTCACGCTTTC-1_1	1	0.37434	11.6851	5
AGACGTTCAGCGTAAG-1_1	6	0.523431	7.84427	2
AGACGTTGTGTAAGTA-1_1	5	0.419963	11.978	4
AGACGTTGTTGGTAAA-1_1	8	0.561639	12.332	5
AGACGTTTCGTTACGA-1_1	1	0.512427	12.3486	5
AGAGCGACACAGCGTC-1_1	1	0.17713	12.3585	5
AGAGCGAGTGAGTGAC-1_1	0	0.596985	10.3138	4
AGAGCGAGTTCAACCA-1_1	6	0.634055	9.92556	4
AGAGCGATCCACGCAG-1_1	4	0.633699	0.52175	1
AGAGCGATCTCTGCTG-1_1	4	0.648405	1.28862	1
AGAGCTTAGATCTGAA-1_1	0	0.532269	12.1509	5
AGAGCTTAGTACCGGA-1_1	4	0.814848	0.448906	1
AGAGCTTAGTATCTCG-1_1	1	0.583078	12.5213	5
AGAGCTTAGTCTTGCA-1_1	1	0.79746	12.4778	5
AGAGCTTCAAAGCGGT-1_1	3	0.374827	0.727842	1
AGAGCTTGTATTAGCC-1_1	4	0.514231	1.21006	1
AGAGCTTGTCCCTTGT-1_1	0	0.327381	10.8242	4
AGAGTGGAGGGTCTCC-1_1	1	0.571266	11.9282	5
AGAGTGGCATCCGTGG-1_1	4	0.597687	0.817934	1
AGAGTGGGTACATGTC-1_1	4	0.557368	1.6574	1
AGAGTGGGTATAGGGC-1_1	5	0.464362	11.0808	4
AGAGTGGTCAGCGATT-1_1	5	0.300431	12.013	4
AGAGTGGTCTATCGCC-1_1	0	0.345607	11.9998	4
AGAGTGGTCTGTCTCG-1_1	8	0.390234	3.91607	1
AGATCTGAGAATTGTG-1_1	1	0.435759	10.3173	5
AGATCTGAGCCCGAAA-1_1	3	0.782147	0.849055	1
AGATCTGAGCGCTCCA-1_1	5	0.427786	12.2802	4
AGATCTGAGGGTCGAT-1_1	1	0.720895	11.328	5
AGATCTGCAAGCTGTT-1_1	0	0.228349	12.3268	4
AGATCTGCACGCGAAA-1_1	0	0.434816	9.62852	5
AGATCTGCACTCGACG-1_1	6	0.592879	10.1752	3
AGATCTGGTCATATCG-1_1	4	0.768993	1.14313	1
AGATTGCAGATAGCAT-1_1	5	0.372997	12.0578	4
AGATTGCAGCCTTGAT-1_1	0	0.329989	12.3919	5
AGATTGCGTAAGTGGC-1_1	3	0.632981	0.353235	1
AGCAGCCAGCGCCTCA-1_1	1	0.624273	12.3313	5
AGCAGCCCACTACAGT-1_1	1	0.490678	10.1316	5
AGCAGCCCATTCGACA-1_1	3	0.606779	0.795357	1
AGCAGCCTCAATAAGG-1_1	4	0.677188	4.49331	1
AGCAGCCTCAGTTCGA-1_1	0	0.464271	10.8406	4
AGCAGCCTCAGTTGAC-1_1	1	0.709326	12.6609	5
AGCAGCCTCGGTTCGG-1_1	4	0.711997	0.964568	1
AGCAGCCTCGTAGGTT-1_1	4	0.575103	0.925039	1
AGCATACAGTCAAGGC-1_1	1	0.545602	12.8616	5
AGCATACAGTCCGGTC-1_1	0	0.32975	10.5677	3
AGCATACCAATCGAAA-1_1	6	0.449422	10.1595	3
AGCATACCACCGTTGG-1_1	6	0.335083	10.2997	3
AGCATACCAGACGCCT-1_1	5	0.288223	12.6599	4
AGCATACCATGCATGT-1_1	5	0.417339	11.8881	4
AGCATACGTCTTTCAT-1_1	1	0.44634	9.65476	5
AGCATACGTGCTGTAT-1_1	0	0.426022	11.8674	4
AGCATACGTTCCACTC-1_1	1	0.58337	12.6025	5
AGCATACGTTCGTCTC-1_1	8	0.505588	9.77556	4
AGCCTAACATACGCCG-1_1	0	0.572377	11.93	4
AGCCTAAGTCTGATCA-1_1	0	0.332452	11.9598	4
AGCCTAATCACCTCGT-1_1	1	0.612688	7.53653	2
AGCCTAATCCTACAGA-1_1	0	0.62755	11.9409	5
AGCCTAATCGGCGCTA-1_1	5	0.29365	12.1195	4
AGCGGTCAGCGGCTTC-1_1	0	0.312078	12.5497	4
AGCGGTCAGCTAAGAT-1_1	0	0.372579	11.0738	4
AGCGGTCAGTACGATA-1_1	1	0.661839	12.5217	5
AGCGGTCCACCACCAG-1_1	1	0.642105	12.5424	5
AGCGGTCCAGCTTCGG-1_1	1	0.655008	12.6931	5
AGCGGTCGTCACTTCC-1_1	1	0.627013	10.079	5
AGCGGTCGTGTAATGA-1_1	1	0.538622	12.5393	5
AGCGGTCTCGTCGTTC-1_1	6	0.300775	12.4472	4
AGCGTATAGACGCTTT-1_1	3	0.520753	3.29521	1
AGCGTATAGCGCCTTG-1_1	8	0.537108	12.3176	5
AGCGTATCACTTCGAA-1_1	3	0.577675	1.12996	1
AGCGTATGTGTGGCTC-1_1	1	0.590996	12.5136	5
AGCGTATTCCTATGTT-1_1	5	0.37273	11.4541	4
AGCGTCGGTCCAGTGC-1_1	1	0.651174	12.469	5
AGCGTCGTCGGCGCAT-1_1	3	0.78243	1.27146	1
AGCTCCTAGAACTCGG-1_1	1	0.42124	7.87581	5
AGCTCCTCAAGTACCT-1_1	9	0.637692	11.0136	5
AGCTCCTCACTATCTT-1_1	3	0.460568	10.4584	3
AGCTCCTGTCGAAAGC-1_1	1	0.695692	12.7519	5
AGCTCCTTCACAATGC-1_1	1	0.458906	11.0524	5
AGCTCCTTCCTTGCCA-1_1	5	0.631737	12.1281	4
AGCTCTCGTAGGACAC-1_1	4	0.805554	1.2123	1
AGCTCTCGTGGTCCGT-1_1	5	0.329464	12.4603	4
AGCTCTCGTTCCACGG-1_1	4	0.500017	3.45668	1
AGCTCTCTCGCCAGCA-1_1	4	0.689382	0.807118	1
AGCTCTCTCGGAGCAA-1_1	0	0.420353	12.01	4
AGCTTGACAAGAAGAG-1_1	1	0.511475	7.32162	5
AGCTTGAGTTGACGTT-1_1	5	0.368145	10.5964	3
AGGCCACAGTAACCCT-1_1	4	0.614538	5.30837	1
AGGCCACCAATAGCAA-1_1	4	0.713887	2.68369	1
AGGCCACCAATCTGCA-1_1	3	0.399662	0.88893	1
AGGCCACCACATGTGT-1_1	5	0.386885	11.0764	4
AGGCCACCACGCGAAA-1_1	1	0.402582	11.9152	4
AGGCCACGTTAAGACA-1_1	4	0.578385	7.68895	2
AGGCCACGTTAGTGGG-1_1	6	0.428101	12.1193	4
AGGCCGTAGGCGCTCT-1_1	5	0.563344	12.004	4
AGGCCGTCAAGCGATG-1_1	5	0.18125	12.6266	4
AGGCCGTCAGGCTGAA-1_1	1	0.623354	12.7439	5
AGGCCGTCAGTACACT-1_1	4	0.645476	1.05834	1
AGGCCGTCAGTGGGAT-1_1	6	0.544411	10.9363	5
AGGCCGTGTTCAGACT-1_1	0	0.36447	11.9479	4
AGGCCGTTCATGCTCC-1_1	1	0.640125	12.3612	5
AGGCCGTTCATTATCC-1_1	4	0.613419	2.99115	1
AGGCCGTTCTGCAAGT-1_1	1	0.518439	8.79081	5
AGGGAGTAGTCCCACG-1_1	1	0.702909	12.6021	5
AGGGAGTCAAGCTGGA-1_1	4	0.644856	1.2526	1
AGGGAGTCACGGTAAG-1_1	0	0.349221	12.271	4
AGGGAGTGTTCAGCGC-1_1	3	0.650581	1.17847	1
AGGGAGTGTTGAGTTC-1_1	6	0.662231	6.05197	1
AGGGAGTTCGCGTTTC-1_1	1	0.54418	12.422	5
AGGGATGCACAGTCGC-1_1	5	0.273311	12.539	4
AGGGATGCATGCCTTC-1_1	0	0.371291	10.5408	3
AGGGATGGTATATGGA-1_1	3	0.358665	10.7214	3
AGGGATGGTCCGACGT-1_1	4	0.744364	6.52302	1
AGGGTGACAAAGCGGT-1_1	3	0.701772	0.631453	1
AGGGTGAGTAAACACA-1_1	1	0.473786	12.3696	5
AGGGTGAGTATCAGTC-1_1	1	0.51301	12.299	5
AGGGTGAGTGATGTGG-1_1	0	0.482282	10.3286	3
AGGGTGAGTTGTCTTT-1_1	5	0.480956	8.16438	2
AGGGTGATCAATCTCT-1_1	9	0.548595	7.7752	5
AGGGTGATCAGTTAGC-1_1	1	0.476046	7.78193	5
AGGGTGATCGAATCCA-1_1	4	0.564653	12.4627	5
AGGGTGATCTAACTCT-1_1	0	0.657037	12.3667	5
AGGTCATGTGCCTGCA-1_1	0	0.345396	12.2648	4
AGGTCATTCAAGGCTT-1_1	3	0.723048	3.74621	1
AGGTCCGAGAGGGCTT-1_1	3	0.540704	0.628766	1
AGGTCCGAGAGTCTGG-1_1	3	0.578811	4.55176	1
AGGTCCGAGTAACCCT-1_1	0	0.394158	12.1902	4
AGGTCCGCAGTTTACG-1_1	1	0.630386	9.64576	5
AGGTCCGCATTACGAC-1_1	4	0.804676	3.41145	1
AGGTCCGGTCAGTGGA-1_1	9	0.647715	11.342	5
AGTAGTCAGCACCGTC-1_1	1	0.509879	7.69516	2
AGTAGTCAGCGTTCCG-1_1	3	0.470867	0.938508	1
AGTAGTCGTATAGGTA-1_1	8	0.636001	10.6315	5
AGTAGTCGTCTGCCAG-1_1	1	0.677026	11.5701	5
AGTAGTCGTTAAAGTG-1_1	4	0.644744	10.3288	5
AGTAGTCTCCAAGTAC-1_1	8	0.509763	8.17512	2
AGTAGTCTCTTAGAGC-1_1	9	0.530733	10.0417	4
AGTCTTTAGCTAGTGG-1_1	1	0.618207	12.3074	5
AGTCTTTCACGACGAA-1_1	6	0.338508	12.236	4
AGTCTTTCACTTCGAA-1_1	1	0.482615	9.70513	5
AGTCTTTCATGAGCGA-1_1	4	0.515044	2.06028	1
AGTCTTTGTCTCATCC-1_1	1	0.590602	12.5536	5
AGTCTTTGTGGCCCTA-1_1	3	0.44677	10.9469	3
AGTCTTTGTGTGCGTC-1_1	8	0.468318	11.8369	4
AGTCTTTGTTAAGATG-1_1	0	0.293386	11.6974	4
AGTGAGGAGAAACGCC-1_1	0	0.229692	11.9509	4
AGTGAGGAGCGCCTCA-1_1	1	0.634346	5.35491	1
AGTGAGGAGGCCGAAT-1_1	6	0.489264	9.61497	3
AGTGAGGCAAGTCATC-1_1	0	0.349281	11.0756	4
AGTGAGGGTTACCAGT-1_1	5	0.625899	11.4389	4
AGTGAGGTCGGCGGTT-1_1	0	0.544217	8.8259	5
AGTGGGAAGAGGACGG-1_1	4	0.696775	4.86072	1
AGTGGGACAGGTTTCA-1_1	1	0.459349	10.2049	5
AGTGGGACATGTTGAC-1_1	0	0.425783	11.9455	4
AGTGGGATCATTTGGG-1_1	5	0.301334	12.566	4
AGTGGGATCTAACTGG-1_1	1	0.490459	12.41	5
AGTGTCACAGCGATCC-1_1	1	0.614392	11.8047	5
AGTGTCACATCCGGGT-1_1	0	0.408276	11.0748	4
AGTGTCAGTAATAGCA-1_1	0	0.385864	11.8614	4
AGTGTCAGTATCACCA-1_1	6	0.552651	10.6008	3
AGTTGGTAGGATATAC-1_1	1	0.762452	12.7794	5
AGTTGGTCAATGAATG-1_1	6	0.283424	12.5087	4
AGTTGGTGTAACGTTC-1_1	5	0.365188	11.9367	4
AGTTGGTGTGCTAGCC-1_1	4	0.648837	1.10119	1
AGTTGGTTCAACTCTT-1_1	5	0.466957	12.3771	4
AGTTGGTTCACAGGCC-1_1	4	0.745436	1.0856	1
AGTTGGTTCTCCAGGG-1_1	1	0.264091	10.6987	4
ATAACGCAGTCTTGCA-1_1	0	0.382014	12.085	4
ATAACGCAGTGTTGAA-1_1	1	0.656379	12.3318	5
ATAACGCCACGACTCG-1_1	1	0.474629	6.5121	1
ATAAGAGAGAGTGAGA-1_1	6	0.277414	10.4251	3
ATAAGAGAGTGTCCAT-1_1	3	0.375759	10.7255	3
ATAAGAGGTAGCGTAG-1_1	1	0.6264	12.6464	5
ATAAGAGGTATGCTTG-1_1	1	0.652303	12.4458	5
ATAAGAGGTTCGGGCT-1_1	1	0.400126	12.3259	5
ATAGACCCATCGATTG-1_1	1	0.440577	12.3188	5
ATAGACCGTTTGTGTG-1_1	1	0.614136	12.5898	5
ATAGACCTCGTCCAGG-1_1	3	0.743754	4.37739	1
ATCACGACACAGTCGC-1_1	5	0.289425	11.9323	4
ATCACGAGTCTGATTG-1_1	4	0.740053	1.10233	1
ATCACGAGTTTCGCTC-1_1	5	0.3511	11.9189	4
ATCATCTAGCCAGGAT-1_1	1	0.664896	12.4686	5
ATCATCTAGCTGATAA-1_1	1	0.61403	12.4639	5
ATCATCTCACAGGCCT-1_1	5	0.28514	12.3355	4
ATCATCTCATAGGATA-1_1	4	0.665518	0.857072	1
ATCATCTTCCCACTTG-1_1	4	0.818407	0.747463	1
ATCATGGAGCTAGTCT-1_1	0	0.530914	11.8815	4
ATCATGGAGGCTCATT-1_1	9	0.398811	10.1764	4
ATCATGGTCGGATGGA-1_1	4	0.636034	4.547	1
ATCCACCAGAGGTTAT-1_1	0	0.29937	11.3246	4
ATCCACCAGCTAGTTC-1_1	4	0.624479	2.98848	1
ATCCACCAGTCCGTAT-1_1	1	0.551184	9.7853	4
ATCCACCCAGTACACT-1_1	1	0.775301	12.4627	5
ATCCACCCAGTTCCCT-1_1	5	0.461034	12.2312	4
ATCCACCGTCAGCTAT-1_1	4	0.805181	1.91075	1
ATCCACCTCCGCATCT-1_1	1	0.685019	12.6835	5
ATCCACCTCTACTATC-1_1	1	0.624672	12.3528	5
ATCCGAAAGGTGCACA-1_1	0	0.445954	11.9295	4
ATCCGAAAGTCAATAG-1_1	4	0.609575	2.97287	1
ATCCGAACAGACAAGC-1_1	4	0.773735	1.00314	1
ATCCGAACAGCTGTGC-1_1	1	0.445344	9.49517	5
ATCCGAAGTGTGGCTC-1_1	3	0.383024	10.6801	3
ATCCGAATCAACGAAA-1_1	3	0.607188	9.89905	5
ATCCGAATCCGCGCAA-1_1	1	0.707749	12.5012	5
ATCCGAATCCTACAGA-1_1	3	0.536113	10.6093	3
ATCGAGTCACACAGAG-1_1	1	0.682123	12.8593	5
ATCGAGTCATGCAATC-1_1	1	0.383219	8.15328	5
ATCGAGTGTAGAAGGA-1_1	1	0.359351	11.2173	4
ATCGAGTGTCCGACGT-1_1	1	0.518138	5.26288	1
ATCGAGTTCATCGGAT-1_1	1	0.455838	7.85297	2
ATCGAGTTCCGAATGT-1_1	1	0.456857	4.75873	1
ATCTACTCAACTGCTA-1_1	6	0.347388	10.1993	3
ATCTACTCAGTATGCT-1_1	1	0.712475	12.6838	5
ATCTACTCATAAAGGT-1_1	1	0.672655	6.20132	1
ATCTACTCATATGCTG-1_1	5	0.535092	10.5755	3
ATCTACTGTGAGTATA-1_1	4	0.719064	1.0733	1
ATCTACTGTTACTGAC-1_1	0	0.800358	12.2923	5
ATCTACTTCATTCACT-1_1	5	0.317081	10.1389	3
ATCTGCCCACTTACGA-1_1	6	0.539438	10.4868	3
ATCTGCCGTAAACACA-1_1	4	0.822864	9.7646	5
ATCTGCCTCGAGAGCA-1_1	8	0.657033	12.3155	5
ATCTGCCTCTCGTTTA-1_1	1	0.718324	12.609	5
ATGAGGGAGTTATCGC-1_1	1	0.560317	12.3487	5
ATGAGGGGTGTCCTCT-1_1	4	0.706944	10.2863	3
ATGCGATAGCGTTGCC-1_1	5	0.255932	12.3433	4
ATGCGATCACGCATCG-1_1	1	0.630384	12.5121	5
ATGCGATCAGCTTCGG-1_1	4	0.795346	0.582016	1
ATGCGATGTGATGTCT-1_1	6	0.553175	6.51388	1
ATGCGATGTTCCACTC-1_1	5	0.590121	7.8614	2
ATGCGATTCAGAGCTT-1_1	1	0.6065	12.8009	5
ATGCGATTCTCCGGTT-1_1	3	0.614676	10.5721	3
ATGCGATTCTCGTATT-1_1	6	0.476135	7.5355	2
ATGGGAGAGACTAGGC-1_1	5	0.41836	10.3556	3
ATGGGAGAGCACCGCT-1_1	4	0.598763	0.861076	1
ATGGGAGAGGTAAACT-1_1	1	0.59922	12.4164	5
ATGGGAGCACCGAAAG-1_1	3	0.558695	1.08086	1
ATGGGAGCAGGGCATA-1_1	4	0.735101	10.35	5
ATGGGAGTCTACTCAT-1_1	6	0.413693	12.3005	4
ATGTGTGCACATGACT-1_1	5	0.495545	12.3569	4
ATGTGTGCACGGACAA-1_1	5	0.62479	10.1535	3
ATGTGTGCAGTCGTGC-1_1	4	0.553825	1.2463	1
ATGTGTGGTCTGATTG-1_1	4	0.571411	5.39008	1
ATGTGTGTCCACGAAT-1_1	0	0.487435	12.1789	4
ATTACTCCACACCGAC-1_1	5	0.41893	10.1917	4
ATTACTCCATACAGCT-1_1	5	0.505847	11.8725	4
ATTACTCCATATGGTC-1_1	6	0.288392	12.1872	4
ATTACTCGTTGACGTT-1_1	1	0.424465	12.4592	5
ATTACTCTCCGTCAAA-1_1	5	0.374913	12.2358	4
ATTATCCAGTCCTCCT-1_1	8	0.468371	11.3205	4
ATTATCCCAGCGAACA-1_1	6	0.424683	10.4656	3
ATTATCCCATACAGCT-1_1	0	0.503565	8.17325	2
ATTATCCGTGCCTGTG-1_1	3	0.493673	0.699406	1
ATTATCCTCAGTTCGA-1_1	4	0.624337	0.894109	1
ATTCTACCACAGACAG-1_1	0	0.484732	10.614	3
ATTCTACCATGGTAGG-1_1	3	0.616653	10.3415	5
ATTCTACCATTACCTT-1_1	3	0.80453	2.98518	1
ATTCTACGTGTCAATC-1_1	3	0.57898	0.431506	1
ATTCTACGTTTCGCTC-1_1	0	0.347732	12.0479	4
ATTGGACAGTCGTTTG-1_1	1	0.500659	7.69208	2
ATTGGACCAGGCAGTA-1_1	0	0.358606	12.4107	4
ATTGGACGTCCGAACC-1_1	1	0.736085	12.6832	5
ATTGGACTCGAATCCA-1_1	1	0.446724	11.3539	5
ATTGGTGGTCAAGCGA-1_1	0	0.41075	9.49182	5
ATTGGTGGTGCACTTA-1_1	1	0.449707	8.3884	5
ATTGGTGTCAGCTCGG-1_1	0	0.536752	10.8223	4
ATTTCTGAGTCTCAAC-1_1	1	0.553321	10.1863	4
ATTTCTGCAGGCAGTA-1_1	1	0.561925	12.4665	5
ATTTCTGGTCTTGATG-1_1	1	0.583833	8.29027	5
ATTTCTGGTGCCTGCA-1_1	3	0.497098	1.04854	1
ATTTCTGTCCAGGGCT-1_1	4	0.628475	10.1923	5
CAACCAAAGATATGGT-1_1	1	0.52202	10.0638	4
CAACCAAAGTACATGA-1_1	5	0.383557	12.1202	4
CAACCAACAAGTTGTC-1_1	5	0.306888	12.0437	4
CAACCAATCCATGAAC-1_1	5	0.327549	12.2732	4
CAACCAATCGGATGTT-1_1	1	0.626734	9.03993	5
CAACCAATCGGTCTAA-1_1	4	0.604391	10.1995	3
CAACCAATCTAGAGTC-1_1	1	0.582553	12.2798	5
CAACCAATCTCAAACG-1_1	1	0.537654	10.4116	5
CAACCTCAGATGTGTA-1_1	4	0.56145	6.30652	1
CAACCTCAGCCGTCGT-1_1	4	0.513755	0.441569	1
CAACCTCCAAAGGAAG-1_1	3	0.561693	1.06322	1
CAACCTCGTCGGCATC-1_1	4	0.666971	2.98798	1
CAACCTCGTGATAAAC-1_1	5	0.288577	12.2483	4
CAACCTCTCCATGAAC-1_1	3	0.644077	1.23721	1
CAACCTCTCGCATGAT-1_1	0	0.675571	10.7535	5
CAACCTCTCTCAAACG-1_1	4	0.866564	0.816737	1
CAACTAGTCAACACCA-1_1	5	0.481792	11.9123	4
CAACTAGTCCCTGACT-1_1	3	0.347213	10.8805	3
CAACTAGTCGTCCAGG-1_1	1	0.603507	9.86231	5
CAAGAAACACACTGCG-1_1	0	0.372257	12.1864	4
CAAGAAACAGACTCGC-1_1	8	0.662192	8.38365	5
CAAGAAAGTCCGTGAC-1_1	6	0.413291	11.8726	4
CAAGAAAGTCCTAGCG-1_1	5	0.849231	8.33085	2
CAAGAAATCAGGATCT-1_1	1	0.383949	10.8404	5
CAAGAAATCTGCGACG-1_1	4	0.614026	1.06521	1
CAAGATCAGAGACTTA-1_1	5	0.301166	12.1546	4
CAAGATCAGCAGCCTC-1_1	4	0.630791	12.441	5
CAAGATCAGCATCATC-1_1	3	0.477211	0.113731	1
CAAGATCCACACATGT-1_1	4	0.55221	10.5396	3
CAAGATCCACCGTTGG-1_1	1	0.670915	12.0955	5
CAAGATCGTAGATTAG-1_1	3	0.666065	10.203	3
CAAGATCTCCGGGTGT-1_1	4	0.806492	1.2178	1
CAAGATCTCCTCCTAG-1_1	3	0.582153	0.498041	1
CAAGGCCCATGTAAGA-1_1	1	0.378564	10.0921	5
CAAGGCCGTCCAACTA-1_1	5	0.411718	12.4115	4
CAAGGCCGTGAGTATA-1_1	1	0.536221	12.5013	5
CAAGGCCGTTATCCGA-1_1	5	0.475426	12.3407	4
CAAGGCCGTTCACGGC-1_1	1	0.57534	9.98045	5
CAAGGCCGTTCCGTCT-1_1	6	0.533053	10.947	3
CAAGGCCTCATTCACT-1_1	3	0.577101	0.908831	1
CAAGGCCTCCGTTGCT-1_1	3	0.78563	2.84148	1
CAAGGCCTCGTTGACA-1_1	1	0.506828	8.38183	5
CAAGGCCTCTCCTATA-1_1	3	0.585322	0.780624	1
CAAGTTGCAGGAATCG-1_1	3	0.521801	10.6562	3
CAAGTTGCATTGTGCA-1_1	1	0.398768	12.0403	4
CAAGTTGTCAACACTG-1_1	4	0.85141	1.01987	1
CAAGTTGTCCCAAGTA-1_1	1	0.83469	12.7685	5
CACAAACAGGACCACA-1_1	1	0.722573	11.2483	5
CACAAACCAACTGCTA-1_1	1	0.641384	12.2896	5
CACAAACCATCGATGT-1_1	3	0.406102	0.881739	1
CACAAACGTGCTGTAT-1_1	1	0.544421	9.46398	5
CACAAACTCATATCGG-1_1	5	0.969896	10.0511	4
CACAAACTCTGGAGCC-1_1	0	0.344197	12.115	4
CACACAACAGGATCGA-1_1	4	0.651918	3.90667	1
CACACAACAGGCGATA-1_1	1	0.435928	12.4706	5
CACACCTAGACATAAC-1_1	0	0.53732	9.44797	5
CACACCTAGGCAATTA-1_1	0	0.449071	12.2297	4
CACACCTAGGGCTTCC-1_1	1	0.580417	11.3306	4
CACACCTAGTACGTTC-1_1	1	0.778742	12.7408	5
CACACCTCAGCTGCTG-1_1	3	0.999709	1.06659	1
CACACCTCATATGGTC-1_1	3	0.51202	2.08037	1
CACACCTGTACCCAAT-1_1	1	0.735224	12.6317	5
CACACCTGTACCGTTA-1_1	8	0.470869	1.02058	1
CACACCTGTCACACGC-1_1	4	0.68209	5.41331	1
CACACCTGTTAAGTAG-1_1	4	0.782544	1.77848	1
CACACCTTCCACGACG-1_1	8	0.614183	0.824726	1
CACACCTTCCGCATCT-1_1	0	0.470219	12.2638	4
CACACCTTCGTTACGA-1_1	4	0.626834	10.0901	5
CACACTCCACATCCAA-1_1	1	0.556243	11.5772	5
CACACTCGTGAGTATA-1_1	1	0.75848	12.6257	5
CACACTCTCATCGATG-1_1	4	0.566651	1.18605	1
CACACTCTCTGCAAGT-1_1	6	0.289574	10.1757	3
CACAGGCCAAAGTCAA-1_1	0	0.542441	10.1818	3
CACAGGCCAAGGACAC-1_1	5	0.568296	12.215	4
CACAGGCCAGACTCGC-1_1	3	0.499218	1.04235	1
CACAGGCCATCGATTG-1_1	1	0.704695	12.7157	5
CACAGGCCATGCATGT-1_1	9	0.417095	11.3183	4
CACAGGCTCAAACGGG-1_1	1	0.521348	12.3939	5
CACAGTAAGAGCAATT-1_1	3	0.314056	10.8605	3
CACAGTAAGAGGTTAT-1_1	0	0.337731	12.4181	4
CACAGTAAGTACGATA-1_1	1	0.62725	12.4844	5
CACAGTAGTCGCATAT-1_1	4	0.666456	5.33319	1
CACATAGAGACGCTTT-1_1	1	0.61754	10.8712	5
CACATAGAGAGTAATC-1_1	4	0.660434	0.703154	1
CACATAGAGGGTGTGT-1_1	1	0.524366	7.44771	5
CACATAGCACATCTTT-1_1	1	0.659919	12.5232	5
CACATAGCACTACAGT-1_1	1	0.555429	12.5172	5
CACATAGCATACGCCG-1_1	5	0.378555	12.3356	4
CACATAGCATGTCTCC-1_1	6	0.449575	10.4634	3
CACATAGGTACAGTTC-1_1	5	0.456575	9.74305	3
CACATAGTCAAACGGG-1_1	5	0.442586	12.3415	4
CACATTTAGGACAGAA-1_1	1	0.492281	12.42	5
CACATTTCAACCGCCA-1_1	4	0.522751	1.11906	1
CACATTTCATGCATGT-1_1	0	0.439116	12.4694	4
CACATTTGTCTGCAAT-1_1	5	0.440201	12.3136	4
CACATTTTCGGCATCG-1_1	0	0.445243	11.0788	4
CACCACTAGAAAGTGG-1_1	1	0.417242	10.0559	4
CACCACTAGACCCACC-1_1	5	0.46642	10.0604	4
CACCACTCACGTCAGC-1_1	0	0.339301	12.4462	4
CACCACTCAGATCGGA-1_1	0	0.569498	12.8972	5
CACCACTCATGACGGA-1_1	3	0.608104	0.677541	1
CACCACTTCCGCGCAA-1_1	0	0.408471	10.629	3
CACCAGGAGTGCTGCC-1_1	5	0.394494	12.084	4
CACCAGGCAACTTGAC-1_1	1	0.466809	6.51786	1
CACCAGGCATTTCAGG-1_1	4	0.731653	1.22808	1
CACCAGGGTAAAGTCA-1_1	3	0.521776	0.501343	1
CACCAGGGTCTTCTCG-1_1	0	0.260112	12.0169	4
CACCTTGCACGGTAAG-1_1	1	0.710373	11.8182	5
CACCTTGCAGCTGCAC-1_1	3	0.493911	0.720199	1
CACTCCACAGTCAGAG-1_1	4	0.484814	1.3554	1
CACTCCACAGTTCATG-1_1	4	0.797474	0.981564	1
CACTCCAGTCATCCCT-1_1	3	0.407805	10.4125	3
CACTCCAGTCCTCCAT-1_1	4	0.626446	1.25265	1
CACTCCAGTTCACCTC-1_1	0	0.429114	10.09	5
CACTCCATCTGTCAAG-1_1	6	0.177626	12.3596	4
CAGAATCAGACAGAGA-1_1	4	0.569263	4.2265	1
CAGAATCAGACTAGGC-1_1	3	0.772514	9.55275	5
CAGAATCAGCCATCGC-1_1	4	0.866167	9.7652	5
CAGAATCAGGAGCGTT-1_1	4	0.660393	1.04306	1
CAGAATCAGTTGTAGA-1_1	1	0.389841	7.19808	2
CAGAATCGTTCGGGCT-1_1	4	0.692445	0.795758	1
CAGAATCTCTGTACGA-1_1	6	0.591021	10.2545	3
CAGAGAGAGTCGTACT-1_1	3	0.48123	1.27394	1
CAGAGAGAGTTGTAGA-1_1	0	0.318569	9.78824	4
CAGAGAGCAAGTCATC-1_1	1	0.594683	8.00953	2
CAGAGAGGTAGTAGTA-1_1	1	0.44449	10.4424	4
CAGAGAGGTGTTAAGA-1_1	1	0.649542	12.5885	5
CAGAGAGGTTTGTGTG-1_1	1	0.502684	12.413	5
CAGAGAGTCCAGGGCT-1_1	4	0.568841	4.52939	1
CAGAGAGTCCCTAATT-1_1	1	0.359475	10.7089	4
CAGAGAGTCTATGTGG-1_1	1	0.373004	10.8441	4
CAGATCAGTTGAGTTC-1_1	1	0.467454	8.16483	2
CAGCAGCAGTGTCTCA-1_1	4	0.918342	10.0027	5
CAGCAGCCACCACCAG-1_1	1	0.755194	12.5839	5
CAGCAGCCATAGGATA-1_1	1	0.7184	12.5057	5
CAGCAGCCATCCGTGG-1_1	8	0.515893	11.6958	5
CAGCAGCCATGCGCAC-1_1	3	0.536642	1.22616	1
CAGCAGCGTACAGACG-1_1	4	0.521253	4.52502	1
CAGCAGCTCAGTCCCT-1_1	4	0.603909	2.54288	1
CAGCAGCTCATCGATG-1_1	1	0.579695	12.4321	5
CAGCAGCTCCGCATAA-1_1	1	0.498704	12.4925	5
CAGCATAAGGCATTGG-1_1	1	0.592838	12.4951	5
CAGCATAAGTCATGCT-1_1	1	0.649144	12.4794	5
CAGCATACACCAACCG-1_1	0	0.406796	10.5452	3
CAGCATAGTCGACTGC-1_1	5	0.37709	12.4265	4
CAGCATATCAAGATCC-1_1	1	0.572856	8.27372	5
CAGCATATCGAACGGA-1_1	1	0.504142	8.02352	5
CAGCCGAAGGAACTGC-1_1	4	0.642583	1.47956	1
CAGCCGAAGTGAAGAG-1_1	1	0.378349	11.5306	5
CAGCCGACAAGCCTAT-1_1	6	0.416822	10.6211	3
CAGCCGACACATGTGT-1_1	1	0.629854	12.3297	5
CAGCCGACATTAGCCA-1_1	1	0.537737	11.9164	5
CAGCCGATCGGAAATA-1_1	4	0.709715	0.547458	1
CAGCCGATCTTGCCGT-1_1	0	0.591908	6.34162	1
CAGCGACAGATCCTGT-1_1	0	0.546389	8.0074	2
CAGCGACAGGAGTTGC-1_1	1	0.695651	12.3706	5
CAGCGACAGGCTAGGT-1_1	4	0.666789	0.745984	1
CAGCGACCAAACTGTC-1_1	6	0.499628	9.54014	5
CAGCGACCAGTCTTCC-1_1	1	0.488887	12.3468	5
CAGCGACTCTCGGACG-1_1	4	0.812275	9.983	5
CAGCTAAAGCCACCTG-1_1	1	0.419167	7.20219	2
CAGCTAAAGGCAATTA-1_1	8	0.525865	4.22582	1
CAGCTAACACCTCGGA-1_1	4	0.668912	1.13276	1
CAGCTAAGTGACAAAT-1_1	5	0.358473	7.70423	5
CAGCTAATCAATACCG-1_1	5	0.243782	12.2365	4
CAGCTAATCGTGGTCG-1_1	4	0.824618	2.84407	1
CAGCTAATCTGGGCCA-1_1	3	0.664581	0.728915	1
CAGCTAATCTGTCTAT-1_1	5	0.305104	12.0794	4
CAGCTGGCAGCCTTGG-1_1	6	0.465801	10.1427	3
CAGCTGGGTCCATCCT-1_1	3	0.633482	10.7041	3
CAGCTGGGTTCAGCGC-1_1	3	0.591312	0.322512	1
CAGCTGGTCTGTCTCG-1_1	4	0.592229	1.24223	1
CAGGTGCAGATGTTAG-1_1	6	0.472296	11.9102	4
CAGGTGCAGCGATAGC-1_1	4	0.667208	10.2618	5
CAGGTGCAGCTGGAAC-1_1	6	0.451791	10.9816	3
CAGGTGCAGGTGGGTT-1_1	1	0.621745	12.5195	5
CAGGTGCAGTACGCCC-1_1	1	0.57984	12.5996	5
CAGGTGCCAAAGGCGT-1_1	4	0.473481	0.581322	1
CAGGTGCCATCTCGCT-1_1	4	0.795485	10.0003	5
CAGGTGCCATGTAAGA-1_1	3	0.60692	0.594611	1
CAGGTGCCATTAACCG-1_1	1	0.307236	10.1908	3
CAGGTGCGTCAATACC-1_1	1	0.577181	10.047	4
CAGGTGCTCCGCGCAA-1_1	6	0.397161	10.2454	3
CAGTAACAGACAGACC-1_1	3	0.488674	0.979139	1
CAGTAACAGATCGATA-1_1	1	0.580773	12.3555	5
CAGTAACAGCGTAATA-1_1	0	0.52189	12.1767	4
CAGTAACAGGGCTCTC-1_1	0	0.54536	11.9	4
CAGTAACAGGTGCACA-1_1	1	0.389811	10.8331	4
CAGTAACAGGTGTGGT-1_1	0	0.185449	12.3767	4
CAGTAACCAGCCTGTG-1_1	3	0.512503	10.815	3
CAGTAACGTTATCACG-1_1	1	0.656472	12.5979	5
CAGTAACTCATGTAGC-1_1	1	0.511666	12.6478	5
CAGTAACTCTGCTGTC-1_1	3	0.542886	1.00587	1
CAGTCCTAGGCATGTG-1_1	3	0.431857	0.873579	1
CAGTCCTCACAGGTTT-1_1	0	0.472348	11.8351	4
CAGTCCTCAGTATAAG-1_1	1	0.603273	11.0442	5
CAGTCCTGTAATAGCA-1_1	4	0.555764	10.5362	5
CAGTCCTGTACCGAGA-1_1	1	0.693329	12.6377	5
CAGTCCTGTACCGCTG-1_1	9	0.70546	11.5705	5
CAGTCCTGTCGCTTCT-1_1	4	0.64294	0.91427	1
CAGTCCTGTCTCTCGT-1_1	4	0.704007	1.31402	1
CAGTCCTGTGCACCAC-1_1	5	0.237511	11.9534	4
CAGTCCTGTTCTGTTT-1_1	4	0.637443	0.475932	1
CAGTCCTTCGGCTTGG-1_1	0	0.490231	11.4559	5
CATATGGAGACTAGAT-1_1	1	0.578271	12.3083	5
CATATGGAGAGCTGGT-1_1	3	0.410478	0.831723	1
CATATGGAGTGGTAAT-1_1	3	0.636632	4.99796	1
CATATGGGTACCGTTA-1_1	1	0.590179	10.6416	5
CATATGGGTCTGGAGA-1_1	8	0.436094	10.0473	3
CATATGGGTGAAATCA-1_1	8	0.780057	12.5529	5
CATATGGGTGAGCGAT-1_1	1	0.450897	8.45635	5
CATATTCAGGCCCTCA-1_1	8	0.512661	8.0041	2
CATATTCAGGGAACGG-1_1	1	0.642253	12.193	5
CATATTCAGTAATCCC-1_1	0	0.508269	11.5723	4
CATATTCCAACTGCGC-1_1	3	0.416869	1.20068	1
CATATTCCACTGTGTA-1_1	3	0.580833	0.345638	1
CATATTCGTAGGCTGA-1_1	1	0.543418	12.3905	5
CATATTCGTGACTCAT-1_1	8	0.494849	10.0631	4
CATATTCGTTCGTTGA-1_1	9	0.714826	2.23431	1
CATATTCTCTGAGGGA-1_1	8	0.689583	8.33767	5
CATCAAGCAGGTCCAC-1_1	1	0.601111	12.4968	5
CATCAAGGTATCTGCA-1_1	3	0.558464	1.47963	1
CATCAAGGTTCGTTGA-1_1	5	0.371585	8.33072	2
CATCAAGTCCAAGTAC-1_1	1	0.567469	6.03941	1
CATCAAGTCGTCCGTT-1_1	0	0.46691	8.01862	2
CATCAAGTCTGGTTCC-1_1	1	0.598524	12.5134	5
CATCAGAAGGCTAGGT-1_1	5	0.388572	8.33543	2
CATCAGAAGTGAATTG-1_1	3	0.5989	0.991138	1
CATCAGAAGTTCCACA-1_1	3	0.62146	0.781251	1
CATCAGACAGCCTTTC-1_1	5	0.255423	12.8805	4
CATCAGAGTGCGGTAA-1_1	4	0.687359	9.3642	5
CATCAGATCAATAAGG-1_1	0	0.368176	12.0503	4
CATCAGATCCCTTGTG-1_1	3	0.385266	0.896323	1
CATCAGATCGGAGCAA-1_1	0	0.666263	11.3112	5
CATCAGATCGGCGCTA-1_1	0	0.466524	12.0301	4
CATCCACAGGCTAGCA-1_1	4	0.733092	0.725351	1
CATCCACCAAGCGCTC-1_1	4	0.935061	0.659813	1
CATCCACGTTATTCTC-1_1	6	0.535582	12.3754	4
CATCCACTCGGCATCG-1_1	0	0.505235	11.8453	4
CATCGAACAACTGGCC-1_1	1	0.703572	12.5381	5
CATCGAACACCAACCG-1_1	3	0.570046	3.29971	1
CATCGAACATGAACCT-1_1	8	0.442031	8.17396	2
CATCGAAGTTATTCTC-1_1	4	0.482344	4.53531	1
CATCGAATCAGTGCAT-1_1	1	0.541818	10.5266	5
CATCGAATCGCCTGTT-1_1	1	0.499155	10.9314	5
CATCGGGAGGACAGCT-1_1	4	0.708982	1.77985	1
CATCGGGAGGAGTTGC-1_1	1	0.628878	5.36926	1
CATCGGGCACTTACGA-1_1	4	0.431633	4.22105	1
CATCGGGCAGTCCTTC-1_1	5	0.346214	10.1205	3
CATCGGGCATTGGCGC-1_1	0	0.410458	12.0534	4
CATCGGGGTGACTACT-1_1	5	0.540187	11.4493	4
CATCGGGGTTAAGAAC-1_1	4	0.589187	1.08726	1
CATCGGGTCTACTATC-1_1	3	0.555703	1.22712	1
CATGACAAGAAACCGC-1_1	1	0.723251	12.7504	5
CATGACAAGCGACGTA-1_1	1	0.5244	12.4374	5
CATGACAGTAGGCATG-1_1	4	0.848078	12.5731	5
CATGACAGTCACTGGC-1_1	1	0.765097	12.4726	5
CATGACATCGCGCCAA-1_1	1	0.426606	11.7587	5
CATGCCTAGGGAAACA-1_1	0	0.285266	10.6995	4
CATGCCTTCGGTTAAC-1_1	5	0.440839	12.0862	4
CATGGCGCACAACTGT-1_1	5	0.39506	12.2433	4
CATGGCGCATGGTCTA-1_1	0	0.533321	11.8864	4
CATGGCGGTACGCACC-1_1	4	0.742935	10.5743	5
CATGGCGTCGCCATAA-1_1	3	0.406068	10.7776	3
CATTATCAGGAATTAC-1_1	1	0.461022	12.3541	5
CATTATCCAACGATCT-1_1	1	0.726184	12.5542	5
CATTATCCACATGACT-1_1	0	0.523032	12.383	5
CATTATCCACATTCGA-1_1	1	0.434608	10.3139	4
CATTATCGTAGCGTAG-1_1	4	0.714285	10.6472	5
CATTATCGTCGAACAG-1_1	3	0.580321	2.9825	1
CATTATCGTCGCGGTT-1_1	0	0.485964	12.4017	4
CATTCGCAGCAATCTC-1_1	0	0.485905	9.93463	3
CATTCGCAGGGCTCTC-1_1	5	0.259819	11.3248	4
CATTCGCCAAGTAGTA-1_1	4	0.763464	10.5481	5
CATTCGCCAATCAGAA-1_1	4	0.953503	0.97048	1
CATTCGCCAGGCAGTA-1_1	1	0.76126	12.4548	5
CATTCGCCAGGGCATA-1_1	3	0.507485	10.2678	5
CATTCGCGTCGAGATG-1_1	5	0.556757	9.11789	5
CATTCGCTCCGGCACA-1_1	4	0.655117	0.790643	1
CCAATCCAGGCTCTTA-1_1	5	0.467323	10.7645	3
CCAATCCAGGGCATGT-1_1	1	0.627925	5.3385	1
CCAATCCCACCGTTGG-1_1	4	0.732966	0.841708	1
CCAATCCGTCGTGGCT-1_1	0	0.504797	10.9497	4
CCAATCCGTGAGCGAT-1_1	1	0.803548	12.8169	5
CCAATCCTCTCCGGTT-1_1	4	0.597167	10.2133	5
CCACCTACACCAGGTC-1_1	1	0.884191	11.2278	5
CCACCTATCTTTCCTC-1_1	6	0.321381	12.4883	4
CCACGGAAGTGAACGC-1_1	0	0.361637	11.8722	4
CCACGGATCAACGGGA-1_1	5	0.443472	12.4772	4
CCACTACAGAAACCTA-1_1	5	0.609771	11.9783	4
CCACTACAGACTAAGT-1_1	4	0.77711	10.8671	5
CCACTACAGTGATCGG-1_1	4	0.785676	0.991559	1
CCACTACCAAGTCTGT-1_1	1	0.524295	10.1439	3
CCACTACCAATCCAAC-1_1	6	0.414622	10.5246	3
CCACTACGTTCGTTGA-1_1	1	0.401966	11.7048	5
CCACTACTCGATCCCT-1_1	0	0.431159	10.13	3
CCACTACTCGGCGCTA-1_1	0	0.257592	10.1536	3
CCAGCGAAGGTGATAT-1_1	1	0.740155	12.3183	5
CCAGCGACACACCGAC-1_1	5	0.363754	12.3481	4
CCAGCGACATCCCACT-1_1	4	0.646029	0.298563	1
CCAGCGACATGGATGG-1_1	0	0.561219	12.3552	5
CCAGCGATCAACACTG-1_1	4	0.883768	3.91272	1
CCAGCGATCATCTGTT-1_1	0	0.534766	11.3256	4
CCAGCGATCTTGAGGT-1_1	1	0.703846	12.7108	5
CCATGTCAGCGACGTA-1_1	4	0.786764	1.45779	1
CCATGTCGTCGGCACT-1_1	6	0.470991	10.1236	3
CCATGTCGTGCCTGTG-1_1	1	0.789668	12.5305	5
CCATGTCGTGTGACCC-1_1	3	0.711069	0.564405	1
CCATGTCGTGTTCTTT-1_1	4	0.611501	9.66296	5
CCATGTCGTTGCCTCT-1_1	5	0.413431	11.9152	4
CCATGTCTCTTGAGGT-1_1	6	0.285141	10.4126	3
CCATTCGAGAACTGTA-1_1	1	0.743785	11.3694	5
CCATTCGAGGCGTACA-1_1	0	0.345134	12.1813	4
CCATTCGAGTTGTAGA-1_1	1	0.593944	12.6154	5
CCATTCGCAGACGCTC-1_1	6	0.524226	10.1327	3
CCATTCGGTAAGTGTA-1_1	4	0.564867	1.08143	1
CCATTCGTCAGGCGAA-1_1	3	0.548718	2.68186	1
CCATTCGTCGCCAAAT-1_1	1	0.710349	9.52662	5
CCATTCGTCTGCAAGT-1_1	6	0.354617	11.9434	4
CCCAATCAGCGCTTAT-1_1	4	0.582705	0.800931	1
CCCAATCCACGACGAA-1_1	0	0.34458	11.197	4
CCCAATCGTCATGCAT-1_1	3	0.638003	2.08085	1
CCCAATCGTCGCTTCT-1_1	1	0.53989	12.4042	5
CCCAATCGTGTGAAAT-1_1	1	0.478084	9.77328	4
CCCAGTTGTCCAACTA-1_1	5	0.550648	9.93202	4
CCCAGTTGTCCGAACC-1_1	0	0.276925	12.2255	4
CCCAGTTGTCTGATTG-1_1	1	0.57103	12.428	5
CCCAGTTGTTCACCTC-1_1	1	0.577552	12.4678	5
CCCAGTTTCAATACCG-1_1	1	0.578004	8.16227	2
CCCAGTTTCGCAGGCT-1_1	3	0.534319	0.913978	1
CCCAGTTTCGGCGCTA-1_1	4	0.771736	10.1846	5
CCCATACCAACTGCTA-1_1	6	0.455918	10.1867	3
CCCATACCAGACGCAA-1_1	5	0.479464	12.1603	4
CCCATACTCCGAATGT-1_1	1	0.599912	12.5297	5
CCCATACTCCGCATCT-1_1	3	0.325804	11.0505	3
CCCATACTCGTCTGAA-1_1	0	0.538996	10.6412	5
CCCTCCTAGGAGTTTA-1_1	1	0.483857	10.5783	4
CCCTCCTAGTTTCCTT-1_1	4	0.769819	5.29956	1
CCCTCCTCAGGGTTAG-1_1	0	0.487592	10.2115	3
CCCTCCTCATGTAAGA-1_1	3	0.455111	10.7719	3
CCCTCCTGTACCATCA-1_1	5	0.639256	10.7037	4
CCCTCCTTCAGTTGAC-1_1	1	0.554317	10.5478	5
CCCTCCTTCGCGGATC-1_1	4	0.717698	2.98222	1
CCGGGATAGGACACCA-1_1	0	0.160825	12.4297	4
CCGGGATGTAAGGGCT-1_1	1	0.395794	12.3233	5
CCGGTAGCACCCTATC-1_1	3	0.592661	0.974568	1
CCGGTAGCACCTCGGA-1_1	0	0.496915	11.9375	4
CCGGTAGCACTCTGTC-1_1	1	0.853894	12.3517	5
CCGGTAGCAGGGCATA-1_1	1	0.623761	8.35278	5
CCGGTAGGTTCTGAAC-1_1	0	0.408922	10.4402	3
CCGGTAGTCCGTTGCT-1_1	6	0.385839	12.3677	4
CCGTACTAGAAACGAG-1_1	3	0.672713	0.6102	1
CCGTACTCACGTAAGG-1_1	0	0.565277	12.1302	4
CCGTACTGTCACCCAG-1_1	3	0.934998	0.584081	1
CCGTACTGTGACTCAT-1_1	4	0.620973	0.783654	1
CCGTACTTCGGCGGTT-1_1	0	0.425291	12.1012	4
CCGTACTTCGTTTATC-1_1	4	0.495796	4.56183	1
CCGTACTTCTAACTTC-1_1	1	0.536587	12.4979	5
CCGTACTTCTACCAGA-1_1	3	0.501674	2.07341	1
CCGTGGAAGCAGATCG-1_1	4	0.578379	10.3212	5
CCGTGGAAGGTGCACA-1_1	5	0.614161	12.1214	4
CCGTGGAAGTAGCGGT-1_1	1	0.589164	5.41705	1
CCGTGGACAAAGTGCG-1_1	4	0.822727	1.02505	1
CCGTGGACACTGTTAG-1_1	0	0.568233	12.5182	5
CCGTGGAGTCTTCTCG-1_1	3	0.479576	10.5226	3
CCGTGGATCGTTGCCT-1_1	1	0.504844	10.6195	5
CCGTGGATCTATCCCG-1_1	1	0.472055	11.5365	5
CCGTTCAAGCAGGCTA-1_1	3	0.490634	10.584	3
CCGTTCACAAATCCGT-1_1	0	0.281364	12.6253	4
CCGTTCACAGGTCCAC-1_1	1	0.432318	11.2366	5
CCGTTCACAGTACACT-1_1	0	0.423275	10.3295	4
CCGTTCACATACCATG-1_1	6	0.424036	8.4885	2
CCGTTCACATCGATGT-1_1	4	0.653888	1.02356	1
CCGTTCACATCGGACC-1_1	1	0.484478	11.7617	5
CCGTTCAGTACATGTC-1_1	4	0.663761	0.568599	1
CCTAAAGAGAGACGAA-1_1	1	0.640448	11.3588	5
CCTAAAGAGTGGGATC-1_1	5	0.344398	11.9728	4
CCTAAAGCAAATCCGT-1_1	4	0.827077	10.2494	5
CCTAAAGCAATAGCGG-1_1	3	0.332162	1.11587	1
CCTAAAGGTCTAACGT-1_1	4	0.654515	1.00635	1
CCTAAAGTCAGTGTTG-1_1	1	0.738218	12.5951	5
CCTACACAGAGTGACC-1_1	1	0.607268	11.9912	5
CCTACACAGGATCGCA-1_1	0	0.454198	11.8837	4
CCTACACCAGGACGTA-1_1	3	0.308454	0.859815	1
CCTACACGTGCTGTAT-1_1	4	0.897257	11.4783	5
CCTACACTCCAAGCCG-1_1	1	0.472667	11.7427	5
CCTACCAAGGAGCGTT-1_1	0	0.364266	11.9793	4
CCTACCACAAACGTGG-1_1	4	0.693272	0.761797	1
CCTACCACAAGTTGTC-1_1	6	0.190238	12.4417	4
CCTACCACATCGATTG-1_1	6	0.344121	10.3257	3
CCTACCATCTGTTTGT-1_1	0	0.341868	12.1538	4
CCTAGCTAGCTGAAAT-1_1	1	0.392292	9.75995	3
CCTAGCTCACGCCAGT-1_1	3	0.484574	0.925485	1
CCTAGCTCACGTTGGC-1_1	3	0.451211	4.75046	1
CCTAGCTGTCAGGACA-1_1	1	0.679521	12.3821	5
CCTAGCTGTCTACCTC-1_1	1	0.6831	11.3544	5
CCTATTAAGGCTATCT-1_1	0	0.516208	11.5278	5
CCTATTAAGTCTCCTC-1_1	4	0.772993	0.665169	1
CCTATTAAGTGTTTGC-1_1	5	0.386688	10.3225	3
CCTATTACACCATGTA-1_1	1	0.567957	11.2795	5
CCTATTACATACCATG-1_1	1	0.627737	12.6492	5
CCTATTACATCTACGA-1_1	1	0.686124	12.6811	5
CCTATTAGTCAAGCGA-1_1	6	0.382894	9.87337	3
CCTATTAGTCTGCAAT-1_1	0	0.346596	12.2363	4
CCTATTAGTCTTTCAT-1_1	1	0.539326	11.3393	4
CCTATTAGTGCAGACA-1_1	1	0.460498	12.2973	5
CCTATTATCTGCAAGT-1_1	1	0.677655	12.639	5
CCTCAGTAGAATAGGG-1_1	0	0.218001	12.3652	4
CCTCAGTAGCCGGTAA-1_1	8	0.453773	11.9125	4
CCTCAGTAGCGATTCT-1_1	3	0.683037	0.931608	1
CCTCAGTAGCGGCTTC-1_1	5	0.519053	9.9258	4
CCTCAGTCACTGAAGG-1_1	4	0.87477	1.24092	1
CCTCAGTGTTCGTCTC-1_1	4	0.750869	3.60347	1
CCTCAGTTCACCATAG-1_1	4	0.592968	0.722256	1
CCTCAGTTCTAGCACA-1_1	4	0.59794	0.786394	1
CCTCTGAAGGGCACTA-1_1	3	0.659806	0.622576	1
CCTCTGAAGTGCGATG-1_1	6	0.275333	10.4493	3
CCTCTGACAAGTTCTG-1_1	0	0.296068	12.1601	4
CCTCTGACAGAAGCAC-1_1	1	0.618144	12.5071	5
CCTCTGACAGAGCCAA-1_1	4	0.501021	0.000255054	1
CCTCTGAGTCTAGCGC-1_1	1	0.537973	12.3778	5
CCTCTGATCGTTTATC-1_1	1	0.54943	7.35862	5
CCTTACGCAGCCTTTC-1_1	4	0.777911	9.87898	5
CCTTACGCATCTCGCT-1_1	1	0.548869	12.3198	5
CCTTACGGTAGGGACT-1_1	1	0.624215	8.38524	5
CCTTACGGTCATGCCG-1_1	4	0.92834	1.04025	1
CCTTACGTCCAAACAC-1_1	4	0.736152	1.21441	1
CCTTCCCGTACTCTCC-1_1	6	0.421085	10.5456	3
CCTTCCCGTGTTCTTT-1_1	8	0.447801	7.05433	2
CCTTCCCTCCGAAGAG-1_1	1	0.395216	6.36191	1
CCTTCCCTCGTCACGG-1_1	0	0.616397	10.2681	3
CCTTCGAAGAAGGACA-1_1	1	0.343829	10.9522	4
CCTTCGAAGCGATAGC-1_1	1	0.519	5.23441	1
CCTTCGACAAAGAATC-1_1	1	0.508447	12.6013	5
CCTTCGACACTTCTGC-1_1	1	0.735374	12.6378	5
CCTTCGATCCTGTAGA-1_1	3	0.400313	1.32243	1
CCTTCGATCGTCACGG-1_1	4	0.825715	9.53722	5
CCTTTCTAGCGTGTCC-1_1	4	0.912062	1.06469	1
CCTTTCTAGGGCTTGA-1_1	1	0.500938	4.54975	1
CCTTTCTCACATGGGA-1_1	0	0.346451	11.9623	4
CCTTTCTGTACATGTC-1_1	1	0.662657	12.3138	5
CCTTTCTGTATGAAAC-1_1	5	0.431807	10.2283	3
CCTTTCTGTTCCACAA-1_1	3	0.521555	1.28322	1
CCTTTCTTCCCATTAT-1_1	9	0.565942	8.52044	2
CCTTTCTTCCTTTACA-1_1	5	0.436215	11.9523	4
CGAACATAGACGCAAC-1_1	4	0.707651	9.41467	5
CGAACATCATGCATGT-1_1	0	0.543406	8.38443	5
CGAACATTCGTGTAGT-1_1	0	0.377176	11.8698	4
CGAACATTCTTGCCGT-1_1	8	0.571217	8.99235	2
CGAATGTTCTCGTATT-1_1	3	0.495316	0.526989	1
CGACCTTAGAAGAAGC-1_1	4	0.736309	3.36305	1
CGACCTTAGACCACGA-1_1	8	0.646087	11.7311	5
CGACCTTAGCAGGTCA-1_1	0	0.31657	12.2318	4
CGACCTTAGTATCGAA-1_1	4	0.642412	0.740022	1
CGACCTTCAACGATCT-1_1	1	0.567218	12.5288	5
CGACCTTCAAGAGTCG-1_1	0	0.366881	12.4243	4
CGACCTTCAGATGGGT-1_1	4	0.733746	1.77586	1
CGACCTTCAGTCCTTC-1_1	5	0.527137	10.3077	4
CGACCTTGTATAGTAG-1_1	0	0.278471	12.4226	4
CGACCTTGTCTTTCAT-1_1	1	0.433423	11.0767	4
CGACCTTGTTAAAGAC-1_1	0	0.383186	11.8435	4
CGACCTTTCCACTCCA-1_1	5	0.45522	10.3206	3
CGACCTTTCTACCAGA-1_1	5	0.423961	10.5948	3
CGACTTCCATACGCCG-1_1	0	0.64071	11.8756	4
CGACTTCCATTCACTT-1_1	1	0.30025	5.27411	1
CGACTTCGTATCAGTC-1_1	1	0.474817	12.397	5
CGACTTCGTCGGCACT-1_1	1	0.717345	12.416	5
CGACTTCGTGTTTGTG-1_1	6	0.467691	10.3556	3
CGACTTCTCATCTGTT-1_1	4	0.80031	1.05131	1
CGACTTCTCTGAGGGA-1_1	1	0.664265	7.89916	5
CGAGAAGAGAGATGAG-1_1	0	0.479568	11.0929	4
CGAGAAGAGGCCATAG-1_1	1	0.457719	11.5462	5
CGAGCACAGACCGGAT-1_1	3	0.545451	10.5437	3
CGAGCACAGAGATGAG-1_1	0	0.326178	12.1911	4
CGAGCACAGCAGCGTA-1_1	3	0.574653	2.07217	1
CGAGCACAGCCACGCT-1_1	4	0.762423	1.1507	1
CGAGCACCAATTCCTT-1_1	1	0.699626	10.3238	5
CGAGCACCAGGAATCG-1_1	4	0.610879	0.92504	1
CGAGCACGTAAGTGTA-1_1	5	0.421088	12.052	4
CGAGCACGTCTTCAAG-1_1	0	0.432914	10.2099	3
CGAGCACTCTGTCTAT-1_1	5	0.685905	6.30512	1
CGAGCCAAGACCACGA-1_1	5	0.320118	8.33001	2
CGAGCCAAGCAGATCG-1_1	8	0.702167	12.2917	5
CGAGCCAAGTCTCAAC-1_1	3	0.49059	9.7042	3
CGAGCCACATGTCGAT-1_1	4	0.609422	1.10639	1
CGAGCCAGTGTTTGGT-1_1	1	0.59224	11.1689	5
CGAGCCAGTTCGTTGA-1_1	1	0.589192	12.4331	5
CGATCGGAGATATGCA-1_1	6	0.484886	9.87239	3
CGATCGGAGGCTCATT-1_1	0	0.280359	11.8845	4
CGATCGGCACATCTTT-1_1	4	0.632128	0.53561	1
CGATCGGCACTCAGGC-1_1	3	0.569562	0.847306	1
CGATCGGGTCCAGTGC-1_1	0	0.338965	12.0088	4
CGATCGGGTCCGTTAA-1_1	6	0.8536	10.5695	5
CGATCGGTCCGTTGCT-1_1	1	0.446191	10.5774	5
CGATGGCAGATCCCGC-1_1	8	0.621106	12.3402	5
CGATGGCAGGATCGCA-1_1	0	0.293574	12.0999	4
CGATGGCCAATGGATA-1_1	1	0.543107	7.54137	5
CGATGGCCAGCGAACA-1_1	5	0.405018	12.4673	4
CGATGGCCAGTTCCCT-1_1	1	0.403434	7.84608	2
CGATGGCGTAAATGTG-1_1	5	0.38187	12.2479	4
CGATGGCGTAGGACAC-1_1	8	0.430679	10.3006	3
CGATGGCGTCAGGACA-1_1	5	0.455264	12.3999	4
CGATGGCTCCATGAGT-1_1	0	0.358424	10.4315	3
CGATGGCTCTTGTTTG-1_1	0	0.29015	12.071	4
CGATGTAAGTACGTTC-1_1	4	0.544989	0.923921	1
CGATGTACAAAGTCAA-1_1	4	0.620141	10.6835	3
CGATGTACAGCCACCA-1_1	4	0.633821	1.29575	1
CGATGTACAGGAATGC-1_1	4	0.860319	10.5798	5
CGATGTAGTTGGAGGT-1_1	5	0.476842	10.2222	3
CGATGTATCTGTTGAG-1_1	5	0.400335	11.9201	4
CGATTGAAGAACTGTA-1_1	5	0.535463	12.2747	4
CGATTGAAGTGTGGCA-1_1	4	0.801056	9.91706	5
CGATTGACAGGGAGAG-1_1	8	0.531946	9.22423	5
CGATTGACAGTCGTGC-1_1	1	0.524426	9.57548	5
CGATTGACATCCTAGA-1_1	0	0.431779	12.0017	4
CGATTGATCGCAAACT-1_1	4	0.684517	10.0186	5
CGCCAAGAGGCTACGA-1_1	3	0.523553	0.19467	1
CGCCAAGAGTGCGTGA-1_1	4	0.65328	1.14459	1
CGCGGTAAGCAATCTC-1_1	1	0.545544	12.6208	5
CGCGGTACACCATGTA-1_1	4	0.833333	9.88269	5
CGCGGTACACCTGGTG-1_1	3	0.505403	0.53493	1
CGCGGTAGTAACGACG-1_1	1	0.329497	12.2942	5
CGCGGTAGTTAGGGTG-1_1	0	0.244361	12.3106	4
CGCGGTATCCTCCTAG-1_1	6	0.265589	12.4199	4
CGCGGTATCCTTGACC-1_1	1	0.50876	11.8515	4
CGCGTTTAGGAATTAC-1_1	0	0.690969	12.5436	5
CGCGTTTGTGACGGTA-1_1	1	0.692201	12.6653	5
CGCGTTTGTTAAGTAG-1_1	6	0.326452	10.3113	3
CGCGTTTGTTGGACCC-1_1	4	0.580958	1.14529	1
CGCGTTTTCAATAAGG-1_1	5	0.409563	12.3836	4
CGCGTTTTCCAAACTG-1_1	1	0.622605	9.20948	5
CGCTATCAGTTACCCA-1_1	6	0.435066	10.1892	3
CGCTATCCACAGATTC-1_1	0	0.455426	9.81734	3
CGCTATCCATCCCATC-1_1	1	0.488793	12.6757	5
CGCTATCGTCCAACTA-1_1	3	0.425393	10.7364	3
CGCTATCTCCAAAGTC-1_1	1	0.629984	12.4234	5
CGCTGGAAGGACACCA-1_1	1	0.667941	6.51823	1
CGCTGGAGTCTAGCGC-1_1	9	0.702409	10.6809	5
CGCTGGATCAACCAAC-1_1	4	0.709453	2.68309	1
CGCTGGATCCGGCACA-1_1	1	0.699335	12.4096	5
CGCTTCACAAAGGTGC-1_1	5	0.446782	12.4791	4
CGCTTCAGTATCGCAT-1_1	1	0.774752	12.448	5
CGCTTCAGTCAACTGT-1_1	0	0.430903	11.9396	4
CGCTTCAGTTTAGCTG-1_1	1	0.59264	11.9784	5
CGCTTCATCAACGGGA-1_1	4	0.554645	0.740556	1
CGCTTCATCGCTAGCG-1_1	4	0.557062	4.05905	1
CGCTTCATCGTCGTTC-1_1	3	0.490245	10.7145	3
CGGACACAGGGCATGT-1_1	0	0.198269	12.4303	4
CGGACACCATACAGCT-1_1	0	0.468026	11.9761	4
CGGACACCATCACAAC-1_1	4	0.5564	5.42351	1
CGGACACGTCATGCCG-1_1	0	0.314423	12.1545	4
CGGACACGTCTCTTAT-1_1	6	0.402445	10.7086	3
CGGACACGTTGTGGCC-1_1	0	0.284616	12.3187	4
CGGACACTCAAGATCC-1_1	0	0.328965	11.9278	4
CGGACACTCCAAACAC-1_1	1	0.535218	10.843	5
CGGACGTAGTCGATAA-1_1	1	0.484134	6.36567	1
CGGACGTAGTTACGGG-1_1	4	0.613512	1.18955	1
CGGACGTCACTTAAGC-1_1	0	0.539179	10.2575	3
CGGACGTGTTATCCGA-1_1	4	0.821569	1.32341	1
CGGACGTGTTCATGGT-1_1	0	0.609969	9.78297	5
CGGACGTTCAAGAAGT-1_1	5	0.338575	12.3043	4
CGGACTGAGCTCCTTC-1_1	3	0.615647	0.917653	1
CGGACTGAGTCGCCGT-1_1	1	0.570748	12.4161	5
CGGACTGCACGAAAGC-1_1	3	0.616108	0.492664	1
CGGACTGCAGCTGGCT-1_1	1	0.365586	7.69722	2
CGGACTGGTATTCGTG-1_1	0	0.305932	12.2319	4
CGGACTGGTCACTGGC-1_1	1	0.524795	11.0215	5
CGGACTGGTCCAGTAT-1_1	3	0.63761	10.8179	3
CGGACTGGTTAAGACA-1_1	0	0.515358	12.2037	5
CGGACTGGTTAAGTAG-1_1	5	0.472497	8.4907	2
CGGACTGTCGGTCCGA-1_1	1	0.904397	12.8407	5
CGGACTGTCTCCAACC-1_1	3	0.672505	1.06979	1
CGGAGCTAGGATGTAT-1_1	4	0.620365	2.52951	1
CGGAGCTCAAGTAGTA-1_1	4	0.630543	1.2263	1
CGGAGCTGTATCTGCA-1_1	4	0.513773	1.19002	1
CGGAGCTGTCGACTAT-1_1	0	0.378015	11.2034	4
CGGAGCTGTCGCTTTC-1_1	1	0.407952	8.26524	5
CGGAGCTTCTAAGCCA-1_1	1	0.514856	5.89194	1
CGGAGCTTCTTGTTTG-1_1	1	0.579146	12.4604	5
CGGAGTCAGAAGGGTA-1_1	9	0.524613	11.5812	4
CGGAGTCAGATGCCAG-1_1	1	0.691927	11.7818	5
CGGAGTCAGGTGCTAG-1_1	6	0.543977	4.79081	1
CGGAGTCCAAGAGTCG-1_1	4	0.74524	1.631	1
CGGAGTCCAATTCCTT-1_1	5	0.47316	12.3978	4
CGGAGTCCAGGGTACA-1_1	6	0.318409	10.5165	3
CGGAGTCGTGGTGTAG-1_1	5	0.454168	10.1306	3
CGGAGTCTCGAGAACG-1_1	4	0.623131	0.878399	1
CGGAGTCTCTATCGCC-1_1	0	0.422275	10.8216	4
CGGCTAGCAAGGTTCT-1_1	4	0.734003	2.53694	1
CGGCTAGGTGCGCTTG-1_1	1	0.568732	11.8372	5
CGGCTAGTCATGTAGC-1_1	3	0.547864	1.31175	1
CGGGTCAAGCTCCTCT-1_1	1	0.617393	12.68	5
CGGGTCAAGGCATTGG-1_1	3	0.441584	0.740811	1
CGGGTCACACCGTTGG-1_1	6	0.389778	10.3975	3
CGGGTCAGTATGCTTG-1_1	4	0.783183	3.89579	1
CGGGTCAGTATTACCG-1_1	4	0.469587	0.912806	1
CGGGTCATCATTGCGA-1_1	3	0.494123	2.07998	1
CGGGTCATCCTGTACC-1_1	6	0.36666	12.1306	4
CGGGTCATCGAGCCCA-1_1	3	0.496414	0.816043	1
CGGGTCATCTCTGTCG-1_1	0	0.282309	12.2658	4
CGGTTAAAGGCTATCT-1_1	0	0.591545	12.3148	5
CGGTTAACAAAGTGCG-1_1	3	0.420691	1.23017	1
CGGTTAACACCAGTTA-1_1	6	0.682163	11.874	4
CGGTTAACAGCTGGCT-1_1	3	0.679913	0.831894	1
CGGTTAATCAAGGTAA-1_1	3	0.615975	1.92678	1
CGTAGCGAGACAATAC-1_1	3	0.579102	0.850909	1
CGTAGCGCAGGGAGAG-1_1	1	0.571778	9.77685	5
CGTAGCGCAGTATAAG-1_1	4	0.748917	1.00542	1
CGTAGCGCATTCTCAT-1_1	4	0.536466	1.07729	1
CGTAGCGTCGCCATAA-1_1	0	0.388419	11.8242	4
CGTAGGCAGGTGATTA-1_1	6	0.4166	10.1837	3
CGTAGGCCACTAAGTC-1_1	1	0.701625	12.3497	5
CGTAGGCGTTACGACT-1_1	1	0.879048	12.6933	5
CGTAGGCGTTATCGGT-1_1	5	0.482875	6.67064	1
CGTAGGCTCGACAGCC-1_1	4	0.688898	1.24767	1
CGTCACTCAAACGTGG-1_1	1	0.480516	8.39926	5
CGTCACTGTTATCACG-1_1	1	0.43824	7.86618	2
CGTCACTGTTTAGCTG-1_1	0	0.470166	12.0247	4
CGTCAGGAGGACATTA-1_1	8	0.456074	8.17259	5
CGTCAGGCAATCTACG-1_1	4	0.621594	1.28911	1
CGTCAGGCATGCAACT-1_1	6	0.373279	10.2927	3
CGTCAGGGTACTTCTT-1_1	4	0.785032	9.53871	5
CGTCAGGGTCCGAAGA-1_1	6	0.403905	10.5052	3
CGTCAGGTCGATGAGG-1_1	1	0.67477	12.692	5
CGTCCATAGCAGACTG-1_1	3	0.48838	1.01106	1
CGTCCATAGTGTCTCA-1_1	4	0.68344	11.3053	5
CGTCCATCACACCGCA-1_1	4	0.537103	0.806903	1
CGTCCATCACCATCCT-1_1	0	0.324687	10.1875	3
CGTCCATCATGTAGTC-1_1	0	0.428402	12.3293	4
CGTCCATGTGTATGGG-1_1	5	0.461114	9.77582	3
CGTCCATGTTCCCTTG-1_1	4	0.763074	3.43702	1
CGTCCATTCGAACTGT-1_1	1	0.635424	10.1753	5
CGTCCATTCGTATCAG-1_1	1	0.492498	12.4402	5
CGTCTACAGCGCTTAT-1_1	5	0.366339	12.3444	4
CGTCTACAGTACATGA-1_1	3	0.6942	0.413453	1
CGTCTACGTCTCAACA-1_1	9	0.740263	12.2911	5
CGTCTACGTTGATTGC-1_1	1	0.512144	9.87061	5
CGTCTACTCCGGCACA-1_1	6	0.502813	9.94325	3
CGTCTACTCGGAATCT-1_1	3	0.557271	1.46104	1
CGTCTACTCTTGGGTA-1_1	5	0.288893	12.5691	4
CGTGAGCAGAATGTTG-1_1	4	0.550068	5.88258	1
CGTGAGCAGGGATCTG-1_1	1	0.355355	12.0994	5
CGTGAGCAGGTCATCT-1_1	6	0.485789	10.198	3
CGTGAGCGTTCAGGCC-1_1	3	0.58262	10.2653	3
CGTGTAAAGAAGAAGC-1_1	8	0.362432	8.14792	5
CGTGTAAAGCACACAG-1_1	4	0.794447	0.985668	1
CGTGTAAAGGCATTGG-1_1	3	0.512999	10.77	3
CGTGTAACACATCCAA-1_1	1	0.58367	12.2924	5
CGTGTAATCAGGTAAA-1_1	5	0.571422	10.9485	4
CGTGTAATCCACGTTC-1_1	6	0.337435	10.4037	3
CGTGTAATCCTGTAGA-1_1	1	0.491473	11.0709	4
CGTGTAATCTGCGACG-1_1	4	0.861913	1.21572	1
CGTGTCTAGAGACTTA-1_1	4	0.582358	5.09692	1
CGTGTCTAGGCATGGT-1_1	1	0.505204	12.5395	5
CGTGTCTAGTGTACCT-1_1	1	0.4963	12.3223	5
CGTGTCTCAATAAGCA-1_1	0	0.337276	12.028	4
CGTGTCTGTGGTAACG-1_1	4	0.795115	0.53565	1
CGTGTCTGTTACCGAT-1_1	0	0.754764	12.7571	5
CGTGTCTTCCAGTATG-1_1	1	0.513365	8.152	5
CGTGTCTTCGGAGGTA-1_1	5	0.478007	11.8265	4
CGTGTCTTCTTTAGGG-1_1	5	0.504771	11.8872	4
CGTTAGAAGCAGGTCA-1_1	1	0.510637	8.00403	5
CGTTAGAAGCTCCTCT-1_1	0	0.450847	12.2126	4
CGTTAGACAATGAATG-1_1	1	0.542563	11.7221	5
CGTTAGACACAGACAG-1_1	1	0.532809	12.4848	5
CGTTAGACACAGAGGT-1_1	0	0.420996	8.01337	2
CGTTAGACATGCCTTC-1_1	1	0.543246	10.7325	5
CGTTAGACATTTGCCC-1_1	9	0.76529	3.12625	1
CGTTAGAGTAATCACC-1_1	0	0.393971	8.48518	2
CGTTAGAGTAGTAGTA-1_1	4	0.593856	1.10172	1
CGTTAGAGTTCCATGA-1_1	4	0.62483	1.28956	1
CGTTAGATCTCCCTGA-1_1	1	0.746433	12.5116	5
CGTTCTGAGAATCTCC-1_1	0	0.463326	12.6199	4
CGTTCTGAGACAGACC-1_1	1	0.547153	9.64192	5
CGTTCTGAGCTGTCTA-1_1	6	0.352915	12.1904	4
CGTTCTGAGTCGCCGT-1_1	3	0.532712	10.6933	3
CGTTCTGCATTCCTCG-1_1	6	0.311533	12.0023	4
CGTTCTGGTACGCACC-1_1	3	0.508735	11.0121	3
CGTTCTGGTCTAAACC-1_1	0	0.447846	11.9588	4
CGTTCTGGTTGAGGTG-1_1	1	0.670751	10.8541	5
CGTTCTGTCCTAGTGA-1_1	6	0.300572	11.9241	4
CGTTGGGAGACTGTAA-1_1	3	0.357155	1.10868	1
CGTTGGGCATGCCTAA-1_1	3	0.378051	11.0171	3
CGTTGGGGTTCGTTGA-1_1	1	0.537714	12.3016	5
CGTTGGGTCCTACAGA-1_1	9	0.607165	7.86224	2
CTAACTTAGAATCTCC-1_1	3	0.584673	0.463049	1
CTAACTTAGCTACCTA-1_1	8	0.545464	5.57572	1
CTAACTTAGGGTGTTG-1_1	1	0.647309	11.0371	5
CTAACTTAGTGTCCCG-1_1	5	0.546941	12.3935	4
CTAACTTCAAATCCGT-1_1	5	0.605823	10.2148	3
CTAACTTCAAGTAATG-1_1	4	0.723135	3.44584	1
CTAACTTGTCTAGGTT-1_1	0	0.437823	11.9978	4
CTAAGACAGAGCCCAA-1_1	1	0.540719	11.4647	5
CTAAGACAGCAGATCG-1_1	3	0.599803	6.20385	1
CTAAGACCAATCTGCA-1_1	1	0.475382	10.3126	5
CTAAGACCACGCTTTC-1_1	0	0.59512	12.586	5
CTAAGACCACGTTGGC-1_1	3	0.661633	4.2233	1
CTAAGACCAGTCGTGC-1_1	6	0.475587	10.361	3
CTAAGACTCAGCTGGC-1_1	4	0.48383	1.22454	1
CTAAGACTCCCTCTTT-1_1	1	0.673055	12.529	5
CTAATGGAGACACGAC-1_1	3	0.663636	0.795219	1
CTAATGGAGCGCTCCA-1_1	1	0.686187	12.5736	5
CTAATGGAGTGGACGT-1_1	4	0.715029	0.831965	1
CTAATGGAGTTTGCGT-1_1	5	0.489375	12.0698	4
CTAATGGCAAGCCATT-1_1	1	0.680308	10.5171	5
CTAATGGCACAACGCC-1_1	1	0.486592	7.53179	2
CTAATGGCAGACAAGC-1_1	0	0.409735	11.9815	4
CTAATGGGTGAAAGAG-1_1	5	0.317314	12.3164	4
CTAATGGGTGACGCCT-1_1	6	0.544215	10.5147	3
CTAATGGGTTCTGGTA-1_1	3	0.749587	0.0257711	1
CTAATGGGTTGAGGTG-1_1	6	0.471322	10.3983	3
CTACACCAGAGGTTGC-1_1	6	0.797946	10.7353	3
CTACACCCACGGTAAG-1_1	4	0.78442	9.76638	5
CTACATTAGTGGTCCC-1_1	1	0.721918	10.7258	5
CTACATTCACCAGATT-1_1	1	0.527384	9.38177	5
CTACATTCAGTTTACG-1_1	1	0.464252	12.4344	5
CTACATTTCAGAGACG-1_1	1	0.475942	9.28428	5
CTACATTTCCAGTATG-1_1	6	0.470171	9.95764	3
CTACATTTCGCCTGAG-1_1	4	0.59717	0.954236	1
CTACATTTCTCGCTTG-1_1	1	0.539784	12.4441	5
CTACCCAAGTGTGGCA-1_1	4	0.594865	1.10547	1
CTACCCAGTACAGCAG-1_1	8	0.539834	12.385	5
CTACGTCAGCGTAGTG-1_1	1	0.476404	11.8105	5
CTACGTCAGTGCCAGA-1_1	4	0.808688	1.02215	1
CTACGTCCACAGACTT-1_1	3	0.511936	1.27928	1
CTACGTCCAGTGGAGT-1_1	3	0.437105	1.10715	1
CTAGAGTAGGTGTGGT-1_1	4	0.47256	1.04026	1
CTAGAGTCATGTAGTC-1_1	1	0.481174	9.79629	4
CTAGAGTGTCCTCCAT-1_1	1	0.413064	11.0362	5
CTAGAGTGTCTCCACT-1_1	5	0.473565	10.8339	4
CTAGAGTGTGATGCCC-1_2	5	0	12.9311	4
CTAGAGTTCCAACCAA-1_1	1	0.473203	7.42382	5
CTAGCCTAGACTAAGT-1_1	5	0.324364	12.1014	4
CTAGCCTAGATCCCGC-1_1	6	0.289886	10.5386	3
CTAGCCTCAAGTCATC-1_1	1	0.540567	8.51009	5
CTAGCCTCATAGGATA-1_1	4	0.461211	1.15993	1
CTAGCCTTCGGATGTT-1_1	1	0.420737	12.5873	5
CTAGTGAAGACTCGGA-1_1	1	0.51171	5.36926	1
CTAGTGAAGGGATGGG-1_1	3	0.603387	1.04449	1
CTAGTGACAAGGTTCT-1_1	5	0.56557	11.0797	4
CTAGTGACAATCTACG-1_1	1	0.742165	10.5588	5
CTAGTGACAGTTCCCT-1_1	1	0.408977	11.5662	4
CTAGTGAGTAGTACCT-1_1	0	0.693067	10.7062	5
CTAGTGAGTTACGTCA-1_1	1	0.489787	12.3466	5
CTAGTGATCTGTCTAT-1_1	0	0.476872	11.9796	4
CTCACACCAGAGTGTG-1_1	4	0.715055	0.828075	1
CTCACACGTACGACCC-1_1	4	0.702764	1.46926	1
CTCACACGTGCATCTA-1_1	4	0.686473	1.25355	1
CTCACACTCATGCATG-1_1	1	0.614029	12.6716	5
CTCACACTCTTAGAGC-1_1	5	0.750563	2.53965	1
CTCACACTCTTCGGTC-1_1	0	0.404385	11.8769	4
CTCAGAAAGATGCGAC-1_1	1	0.477595	7.69275	2
CTCAGAAAGCCGTCGT-1_1	8	0.667264	12.4573	5
CTCAGAAAGGGAGTAA-1_1	3	0.491308	0.306685	1
CTCAGAAAGTGGTAGC-1_1	5	0.368363	12.2407	4
CTCAGAACAAAGGTGC-1_1	3	0.531997	0.425081	1
CTCAGAACAAAGTCAA-1_1	0	0.523487	11.6709	5
CTCAGAAGTGTGCGTC-1_1	3	0.505129	0.977166	1
CTCATTAAGGTGACCA-1_1	0	0.295786	11.8577	4
CTCATTACAAACCCAT-1_1	1	0.543646	10.5302	5
CTCATTACACCTTGTC-1_1	0	0.723484	10.2722	3
CTCATTACACGAGGTA-1_1	3	0.521094	0.460532	1
CTCATTACATCTCGCT-1_1	4	0.730481	0.988714	1
CTCATTATCCACGTGG-1_1	6	0.469489	9.82401	3
CTCATTATCGTAGATC-1_1	5	0.287097	10.1729	4
CTCCTAGAGACGCTTT-1_1	0	0.428093	12.0177	4
CTCCTAGAGCAGCGTA-1_1	1	0.353256	11.9227	5
CTCCTAGAGCTAGCCC-1_1	3	0.727624	0.989935	1
CTCCTAGCATGTTGAC-1_1	3	0.534923	10.6556	3
CTCCTAGGTCGGCTCA-1_1	3	0.721237	1.09311	1
CTCCTAGTCCAAATGC-1_1	1	0.638001	12.3626	5
CTCCTAGTCCCATTTA-1_1	1	0.674147	12.3279	5
CTCGAAAAGGCTAGGT-1_1	5	0.405408	10.8259	4
CTCGAAATCTGGTATG-1_1	0	0.55509	10.2262	3
CTCGAAATCTGTCAAG-1_1	3	0.666248	1.63009	1
CTCGAGGAGACTGTAA-1_1	1	0.652177	12.6152	5
CTCGAGGAGGCTCTTA-1_1	6	0.371783	10.2245	3
CTCGAGGCATCACGTA-1_1	1	0.484968	10.2173	5
CTCGAGGTCGCGTTTC-1_1	8	0.59258	10.2466	3
CTCGAGGTCTCAACTT-1_1	4	0.717184	9.4186	5
CTCGAGGTCTTGACGA-1_1	3	0.631692	4.53121	1
CTCGGAGGTTAGATGA-1_1	1	0.575544	11.4043	5
CTCGGAGTCAGTACGT-1_1	1	0.555045	7.0543	5
CTCGGGAAGTCCTCCT-1_1	0	0.400228	12.2332	4
CTCGGGAAGTTAACGA-1_1	8	0.502605	12.3226	5
CTCGGGAGTAGCTTGT-1_1	0	0.434727	12.1256	4
CTCGGGAGTTTGACTG-1_1	1	0.54628	12.4604	5
CTCGTACAGATCTGAA-1_1	1	0.354803	12.4869	5
CTCGTACCACGAAACG-1_1	1	0.52124	10.8383	5
CTCGTACCACGGACAA-1_1	5	0.598233	10.131	3
CTCGTACCAGACGTAG-1_1	1	0.742462	12.5761	5
CTCGTACGTGACCAAG-1_1	1	0.529885	12.3284	5
CTCGTCACACGGTTTA-1_1	5	0.37733	10.2742	3
CTCGTCACAGCCAGAA-1_1	6	0.476461	11.9547	4
CTCGTCACAGGGATTG-1_1	4	0.823165	1.29946	1
CTCGTCAGTGCCTGTG-1_1	1	0.698147	12.4211	5
CTCGTCATCATGTCCC-1_1	4	0.612918	2.68624	1
CTCTAATAGAGAGCTC-1_1	6	0.481147	12.1203	4
CTCTAATAGAGCAATT-1_1	8	0.474234	10.1441	3
CTCTAATAGAGGGATA-1_1	4	0.65906	11.2608	5
CTCTAATAGGAGTCTG-1_1	1	0.647854	12.8597	5
CTCTAATAGTACCGGA-1_1	6	0.210141	12.3477	4
CTCTAATCAAAGCAAT-1_1	1	0.516668	11.5917	5
CTCTAATGTGTAATGA-1_1	1	0.725223	10.4169	5
CTCTAATTCCAAAGTC-1_1	6	0.453132	12.271	4
CTCTACGAGATGCCAG-1_1	6	0.305326	10.222	3
CTCTACGAGCGGCTTC-1_1	3	0.57318	0.869511	1
CTCTACGAGTCAAGCG-1_1	5	0.404373	11.9346	4
CTCTACGAGTGTACTC-1_1	1	0.488833	12.4506	5
CTCTACGCAAAGTGCG-1_1	1	0.674538	11.4384	5
CTCTACGCACCGAATT-1_1	1	0.604498	12.6265	5
CTCTACGCAGGATTGG-1_1	6	0.438294	12.2378	4
CTCTACGTCCTTGCCA-1_1	1	0.492955	12.3394	5
CTCTGGTAGACAAAGG-1_1	5	0.468114	9.62336	3
CTCTGGTAGACACTAA-1_1	1	0.56546	12.4495	5
CTCTGGTAGCCTATGT-1_1	3	0.509932	0.796553	1
CTCTGGTGTATAAACG-1_1	3	0.586477	0.851323	1
CTCTGGTGTTAGAACA-1_1	6	0.548991	10.4601	3
CTCTGGTTCCCAAGTA-1_1	1	0.664065	12.3622	5
CTCTGGTTCCGTAGGC-1_1	4	0.884758	1.13582	1
CTGAAACAGATGCCTT-1_1	0	0.536824	10.4128	5
CTGAAACAGCAGCCTC-1_1	0	0.592646	8.01983	5
CTGAAACAGGTTCCTA-1_1	1	0.716166	12.4183	5
CTGAAACAGTTACGGG-1_1	0	0.597587	10.7121	4
CTGAAACCACAAGACG-1_1	1	0.520243	5.34705	1
CTGAAACCACCAACCG-1_1	1	0.549788	5.87558	1
CTGAAACCAGACAAGC-1_1	4	0.866159	1.13477	1
CTGAAACGTTATCCGA-1_1	5	0.5355	11.7045	4
CTGAAACTCAGCAACT-1_1	3	0.785468	1.16031	1
CTGAAGTAGACAATAC-1_1	4	0.62515	5.3497	1
CTGAAGTCATTTGCTT-1_1	0	0.426439	11.8696	4
CTGAAGTGTCTAGGTT-1_1	3	0.534705	0.709165	1
CTGAAGTGTTATGCGT-1_1	3	0.698156	1.19342	1
CTGAAGTTCTCTGCTG-1_1	4	0.739734	0.906681	1
CTGATAGAGGATATAC-1_1	3	0.695616	1.24562	1
CTGATAGAGGGAAACA-1_1	1	0.501474	9.39765	5
CTGATAGCAATCGAAA-1_1	1	0.729086	12.5991	5
CTGATAGGTGCAACTT-1_1	4	0.664867	3.76274	1
CTGATAGGTGCCTTGG-1_1	0	0.300646	11.0749	4
CTGATAGGTTAGAACA-1_1	6	0.691377	7.0284	5
CTGATAGGTTATGCGT-1_1	5	0.433473	12.4464	4
CTGATAGTCGAACTGT-1_1	3	0.606151	0.709831	1
CTGATCCAGTCAATAG-1_1	1	0.735613	11.4671	5
CTGATCCAGTGTTTGC-1_1	0	0.497266	11.4499	4
CTGATCCCACCAGGTC-1_1	8	0.482928	10.2588	3
CTGATCCGTAAGTGTA-1_1	5	0.270322	12.2953	4
CTGATCCGTATGCTTG-1_1	1	0.562702	12.5323	5
CTGATCCTCCGCGGTA-1_1	6	0.344132	10.1921	3
CTGCCTAAGACTTGAA-1_1	1	0.69752	12.5451	5
CTGCCTACAATCCGAT-1_1	3	0.749875	2.97982	1
CTGCCTACAATCTACG-1_1	9	0.747017	8.16056	2
CTGCCTATCTCCTATA-1_1	1	0.542271	11.3351	5
CTGCGGAAGCCAACAG-1_1	6	0.268254	12.2379	4
CTGCGGACACTGTGTA-1_1	4	0.726112	2.43679	1
CTGCGGACATCGGGTC-1_1	1	0.715854	10.8731	5
CTGCGGAGTAAGTGGC-1_1	0	0.306426	10.4011	3
CTGCGGAGTTACGCGC-1_1	0	0.440468	9.97693	3
CTGCGGATCCCATTAT-1_1	4	0.672611	10.0004	5
CTGCGGATCTGGCGTG-1_1	5	0.445714	11.943	4
CTGCGGATCTTTACGT-1_1	1	0.604378	6.80447	1
CTGCTGTAGCGATATA-1_1	3	0.470725	0.820158	1
CTGCTGTAGCTCCTCT-1_1	3	0.408001	1.10012	1
CTGCTGTAGTACGTTC-1_1	6	0.231272	10.5226	3
CTGCTGTGTCGTCTTC-1_1	0	0.377954	11.9075	4
CTGCTGTGTGGCAAAC-1_1	5	0.453052	11.8882	4
CTGCTGTGTTCCGTCT-1_1	5	0.46206	10.4486	3
CTGCTGTTCACTGGGC-1_1	3	0.456731	0.997901	1
CTGTGCTAGGGCACTA-1_1	3	0.664811	0.916905	1
CTGTGCTCACAGGTTT-1_1	1	0.616981	5.31751	1
CTGTGCTCATACGCTA-1_1	1	0.511554	12.4972	5
CTGTGCTGTAGGAGTC-1_1	8	0.33238	8.33661	2
CTGTGCTGTGTGACGA-1_1	1	0.66092	9.64598	4
CTGTTTACACCAGGCT-1_1	0	0.384904	10.4847	3
CTGTTTACAGATCGGA-1_1	3	0.632769	0.839067	1
CTGTTTACATTACGAC-1_1	1	0.586527	12.3285	5
CTGTTTAGTGTGTGCC-1_1	0	0.475019	12.445	5
CTGTTTATCATTTGGG-1_1	3	0.461296	1.31663	1
CTGTTTATCCGGGTGT-1_1	4	0.855999	1.20482	1
CTTAACTAGACCTAGG-1_1	1	0.663155	12.4997	5
CTTAACTAGACGCACA-1_1	1	0.750097	12.5329	5
CTTAACTAGCTCAACT-1_1	1	0.655273	9.65995	5
CTTAACTAGTACGCCC-1_1	0	0.40285	11.9111	5
CTTAACTAGTGGAGAA-1_1	5	0.420161	12.1308	4
CTTAACTAGTGGGTTG-1_1	1	0.509948	8.16761	2
CTTAACTCAATCACAC-1_1	4	0.46335	11.0018	3
CTTAACTCAGCTCGCA-1_1	3	0.477037	1.27187	1
CTTAACTCATTAGCCA-1_1	1	0.751618	12.4423	5
CTTAACTGTAACGCGA-1_1	1	0.650409	10.8625	5
CTTAACTGTGACAAAT-1_1	0	0.663727	12.0044	4
CTTAACTTCCAGTATG-1_1	4	0.494034	1.17169	1
CTTAACTTCGCAAGCC-1_1	0	0.232545	12.2868	4
CTTAACTTCTCGTATT-1_1	3	0.517678	1.12075	1
CTTACCGGTGACGGTA-1_1	1	0.468553	12.367	5
CTTACCGGTGACTCAT-1_1	1	0.493512	8.01011	2
CTTACCGGTTTGTGTG-1_1	0	0.577949	11.7195	5
CTTACCGGTTTGTTGG-1_1	5	0.244163	12.4607	4
CTTACCGTCACAATGC-1_1	3	0.573167	10.5862	3
CTTAGGACAATTCCTT-1_1	1	0.603985	12.3239	5
CTTAGGACATATACGC-1_1	1	0.497172	9.47139	5
CTTAGGACATCAGTCA-1_1	1	0.733719	9.86459	5
CTTAGGACATCTCCCA-1_1	4	0.526966	5.35007	1
CTTAGGACATGCGCAC-1_1	1	0.354748	9.53341	5
CTTAGGAGTAACGCGA-1_1	1	0.783119	12.5899	5
CTTCTCTAGTCTCCTC-1_1	5	0.373669	11.9114	4
CTTCTCTCAGCTTCGG-1_1	0	0.54805	12.05	4
CTTCTCTCATCACCCT-1_1	4	0.77363	3.75468	1
CTTCTCTCATGTTGAC-1_1	0	0.229374	12.674	4
CTTCTCTGTTGTTTGG-1_1	6	0.532562	10.3012	3
CTTCTCTTCTGCTGTC-1_1	3	0.742853	0.970708	1
CTTCTCTTCTTGTCAT-1_1	4	0.710796	11.004	5
CTTGGCTTCTACTCAT-1_1	5	0.497955	12.1601	4
CTTGGCTTCTATGTGG-1_1	4	0.786069	5.34208	1
CTTTGCGCACGCGAAA-1_1	1	0.456832	11.2989	4
CTTTGCGCAGTTCATG-1_1	1	0.633498	12.4695	5
CTTTGCGCATGCCTTC-1_1	1	0.621486	10.2544	5
CTTTGCGGTAATAGCA-1_1	8	0.584543	6.51368	1
CTTTGCGGTCAGATAA-1_1	1	0.403116	10.7308	5
GAAACTCAGAACAACT-1_1	5	0.406499	11.9898	4
GAAACTCCAAAGAATC-1_1	1	0.414843	10.0541	4
GAAACTCCAAGACACG-1_1	1	0.596071	12.3246	5
GAAACTCGTGCCTGCA-1_1	1	0.684092	12.4197	5
GAAACTCTCCAAACAC-1_1	6	0.652599	10.1254	3
GAAACTCTCTTGAGAC-1_1	1	0.615373	5.36983	1
GAAATGAAGGCGCTCT-1_1	1	0.713199	12.693	5
GAAATGAAGTCGAGTG-1_1	3	0.505945	10.5679	3
GAAATGAGTCTCATCC-1_1	0	0.759903	12.3866	5
GAAATGATCAACCATG-1_1	0	0.655427	9.36018	5
GAAATGATCTGCTGCT-1_1	6	0.474877	10.2889	3
GAAATGATCTTCCTTC-1_1	4	0.749712	0.902663	1
GAAATGATCTTTACAC-1_1	3	0.633047	0.384969	1
GAACATCCAAGCGTAG-1_1	4	0.792314	1.16201	1
GAACATCCATCCGCGA-1_1	5	0.359248	11.9424	4
GAACATCGTATGAATG-1_1	1	0.569326	12.5612	5
GAACATCGTATGCTTG-1_1	0	0.344356	11.9944	4
GAACATCGTCTGCCAG-1_1	1	0.662312	9.76447	5
GAACATCTCAGGCGAA-1_1	8	0.728097	11.1476	5
GAACATCTCCATGCTC-1_1	3	0.473631	2.14674	1
GAACCTAAGGAGTTTA-1_1	8	0.585438	12.0142	5
GAACCTAAGTGCGATG-1_1	1	0.686277	12.5176	5
GAACCTACAAGCCGCT-1_1	1	0.885956	12.7252	5
GAACCTACATATGGTC-1_1	4	0.741011	0.775175	1
GAACCTAGTGTTCTTT-1_1	3	0.540951	10.776	3
GAACCTATCTGTCAAG-1_1	0	0.386891	11.9594	4
GAACGGAAGGGTGTGT-1_1	1	0.507102	12.37	5
GAACGGAAGTGCCATT-1_1	1	0.395757	9.50162	5
GAACGGACATATACCG-1_1	9	0.667032	12.1055	5
GAACGGAGTACTTAGC-1_1	1	0.512192	10.7354	5
GAACGGAGTTCAGGCC-1_1	1	0.776527	12.5606	5
GAACGGAGTTCGTTGA-1_1	6	0.381877	11.0407	3
GAACGGATCAGTTTGG-1_1	5	0.396028	12.2352	4
GAAGCAGAGATGTGTA-1_1	4	0.537245	1.78526	1
GAAGCAGAGGCCGAAT-1_1	1	0.48944	9.40797	5
GAAGCAGAGTGTGAAT-1_1	1	0.674244	12.6703	5
GAAGCAGAGTTGAGTA-1_1	1	0.338524	10.217	5
GAAGCAGCAAGTTCTG-1_1	0	0.621105	1.92352	1
GAAGCAGCAATGAATG-1_1	4	0.535739	1.49796	1
GAAGCAGGTGAAATCA-1_1	0	0.231965	12.3379	4
GAAGCAGGTGCAGACA-1_1	5	0.519591	10.3157	3
GAATAAGGTATATGAG-1_1	6	0.502874	10.4162	3
GAATAAGGTGCCTGGT-1_1	1	0.821913	12.8333	5
GAATAAGTCCTAAGTG-1_1	0	0.327584	10.9617	4
GAATAAGTCTATCCTA-1_1	4	0.620567	0.654497	1
GAATGAACACACCGAC-1_1	3	0.528833	10.7201	3
GAATGAAGTTCAGACT-1_1	9	0.654974	11.8321	4
GAATGAAGTTCAGGCC-1_1	0	0.462237	11.9399	4
GAATGAATCAACGAAA-1_1	3	0.53883	10.6352	3
GAATGAATCTTGCCGT-1_1	4	0.757649	1.26841	1
GACACGCAGACGCACA-1_1	8	0.527719	12.4835	5
GACACGCAGCCACTAT-1_1	1	0.652156	12.2808	5
GACACGCAGTGGGATC-1_1	0	0.249077	11.981	5
GACACGCCAGATGGCA-1_1	1	0.449998	10.9306	5
GACACGCGTTAAGTAG-1_1	1	0.627219	12.8009	5
GACACGCTCATTGCGA-1_1	5	0.307967	12.0679	4
GACAGAGCACCGGAAA-1_1	3	0.681398	0.798854	1
GACAGAGGTGGCGAAT-1_1	6	0.302031	10.4358	4
GACAGAGTCCACGACG-1_1	0	0.525895	8.20352	5
GACAGAGTCTGTCAAG-1_1	0	0.492387	9.93232	4
GACCAATAGGGCTTGA-1_1	3	0.623615	0.815982	1
GACCAATCAAGCGCTC-1_1	5	0.351845	12.1454	4
GACCAATCAGTACACT-1_1	1	0.395225	8.33145	2
GACCAATGTATGAAAC-1_1	5	0.18636	12.1757	4
GACCAATGTGAGCGAT-1_1	4	0.562449	3.71844	1
GACCAATGTGGGTCAA-1_1	1	0.612972	12.0129	5
GACCAATTCAACACTG-1_1	4	0.693448	0.981517	1
GACCTGGAGACAGACC-1_1	5	0.379405	11.9537	4
GACCTGGAGGCTATCT-1_1	0	0.372915	11.8777	4
GACCTGGAGTACGCCC-1_1	1	0.448135	11.8491	5
GACCTGGCATCTGGTA-1_1	4	0.89922	9.76319	5
GACCTGGGTTCTGGTA-1_1	1	0.46485	8.00882	2
GACCTGGGTTGTACAC-1_1	0	0.515287	11.917	4
GACCTGGTCGCTTGTC-1_1	0	0.426736	10.2968	3
GACCTGGTCTATCCTA-1_1	1	0.651585	12.6001	5
GACGCGTCACAGGAGT-1_1	3	0.575752	0.674467	1
GACGCGTCAGCCAGAA-1_1	4	0.821734	9.53679	5
GACGCGTCATTCGACA-1_1	4	0.727471	9.54154	5
GACGCGTGTACGAAAT-1_1	4	0.511973	10.6796	3
GACGCGTGTTCGTCTC-1_1	6	0.393611	10.2595	3
GACGCGTTCCAAACAC-1_1	0	0.204369	12.5747	4
GACGCGTTCGAGAACG-1_1	9	0.561105	10.3072	4
GACGCGTTCGGCGGTT-1_1	5	0.439519	10.4118	3
GACGGCTCATTTCACT-1_1	4	0.545629	10.4899	3
GACGGCTGTAGCTCCG-1_1	4	0.546447	2.82779	1
GACGGCTGTGAAATCA-1_1	5	0.567639	10.2796	3
GACGGCTGTTTGCATG-1_1	4	0.518365	1.0768	1
GACGGCTTCGCAAACT-1_1	3	0.635509	1.26317	1
GACGTGCCATAAGACA-1_1	1	0.575652	4.99406	1
GACGTGCGTAAGGATT-1_1	4	0.574816	2.99452	1
GACGTGCGTGGTGTAG-1_1	0	0.569016	11.2099	4
GACGTGCTCAGTTAGC-1_1	4	0.610857	1.16231	1
GACGTTAAGAAACCAT-1_1	4	0.774158	2.5324	1
GACGTTACACAGGTTT-1_1	6	0.559125	9.80291	3
GACGTTAGTAAATACG-1_1	1	0.733358	12.6275	5
GACGTTAGTTGTCTTT-1_1	1	0.396699	8.32105	2
GACGTTATCATTCACT-1_1	3	0.437514	0.924259	1
GACTAACAGCGAGAAA-1_1	1	0.495709	9.40929	5
GACTAACGTTTAGGAA-1_1	1	0.66334	12.4712	5
GACTAACTCCTTGGTC-1_1	1	0.444899	8.80529	5
GACTACAAGAGTGACC-1_1	0	0.468545	11.8845	4
GACTACAGTATCTGCA-1_1	1	0.56874	9.16225	5
GACTGCGCATGGTTGT-1_1	0	0.387982	12.0848	4
GACTGCGTCTTGTACT-1_1	0	0.341796	12.2203	4
GAGCAGACAAGTAATG-1_1	4	0.584124	5.30566	1
GAGCAGACACGGTAGA-1_1	3	0.668771	1.2139	1
GAGCAGAGTCTGATCA-1_1	1	0.726517	12.6283	5
GAGCAGATCAAGGCTT-1_1	5	0.665708	10.4455	3
GAGCAGATCCCTCAGT-1_1	4	0.545367	4.05772	1
GAGGTGAAGCTGCGAA-1_1	3	0.392639	1.17811	1
GAGGTGAAGGAGTACC-1_1	1	0.382354	9.63881	5
GAGGTGAAGTCCCACG-1_1	4	0.625995	4.37152	1
GAGGTGACAATCACAC-1_1	6	0.446558	10.2445	3
GAGGTGACAATCGAAA-1_1	1	0.705269	12.6879	5
GAGGTGAGTGACTACT-1_1	0	0.395293	12.0016	4
GAGGTGAGTTGGTAAA-1_1	1	0.818936	12.8187	5
GAGGTGAGTTTGTTTC-1_1	6	0.481705	12.1077	4
GAGGTGATCTGCGACG-1_1	1	0.867361	12.6407	5
GAGGTGATCTGCTTGC-1_1	3	0.601731	2.53607	1
GAGTCCGAGATCTGCT-1_1	1	0.651839	12.6566	5
GAGTCCGAGCACGCCT-1_1	3	0.558952	0.801142	1
GAGTCCGAGCCAACAG-1_1	6	0.259512	12.1533	4
GAGTCCGAGGACTGGT-1_1	4	0.594382	0.977446	1
GAGTCCGCAGATGGCA-1_1	9	0.614488	6.52275	1
GAGTCCGGTCCAGTGC-1_1	4	0.555129	0.966467	1
GAGTCCGGTTATCACG-1_1	0	0.464287	9.49122	5
GAGTCCGTCGGAGCAA-1_1	1	0.434253	7.98702	5
GATCAGTAGAGAACAG-1_1	1	0.547255	12.5228	5
GATCAGTCAAACCTAC-1_1	0	0.543356	11.9612	4
GATCAGTCAAGAAAGG-1_1	1	0.599869	12.4204	5
GATCAGTCACTTAACG-1_1	4	0.507666	6.34179	1
GATCAGTCATATACGC-1_1	0	0.512507	9.90754	3
GATCAGTGTAAATACG-1_1	0	0.590663	12.3077	5
GATCAGTGTAGCAAAT-1_1	1	0.715956	12.741	5
GATCAGTTCCTATTCA-1_1	3	0.666906	0.830194	1
GATCGATAGGAGTCTG-1_1	3	0.521614	0.87411	1
GATCGATAGGGCACTA-1_1	6	0.574748	10.355	3
GATCGATAGTCACGCC-1_1	1	0.747079	12.746	5
GATCGATCAAAGGCGT-1_1	4	0.817675	10.7049	5
GATCGATGTCTGGAGA-1_1	1	0.664778	12.5488	5
GATCGATGTGCAGTAG-1_1	0	0.373571	11.9578	4
GATCGATTCAGTCCCT-1_1	1	0.569468	5.41544	1
GATCGATTCCAAATGC-1_1	0	0.426798	12.5134	5
GATCGCGGTGGAAAGA-1_1	1	0.664967	12.4081	5
GATCGTAAGGGATCTG-1_1	0	0.506427	11.8265	5
GATCGTAAGGTGTTAA-1_1	6	0.411176	12.3019	4
GATCGTAGTTACGCGC-1_1	0	0.593444	10.5201	5
GATCTAGAGTCACGCC-1_1	1	0.580306	12.3907	5
GATCTAGAGTGCCAGA-1_1	5	0.464331	12.2396	4
GATCTAGCACATGGGA-1_1	4	0.807113	2.07947	1
GATCTAGGTGGTGTAG-1_1	1	0.578581	9.86555	5
GATGAAAGTCGAGTTT-1_1	4	0.663747	7.68619	2
GATGAAAGTGTAATGA-1_1	4	0.56033	10.1112	5
GATGAAAGTTCGCGAC-1_1	3	0.688799	1.37505	1
GATGAAAGTTTGTGTG-1_1	3	0.509	3.76256	1
GATGAGGAGGTGCTAG-1_1	1	0.325998	11.3991	5
GATGAGGCACGGCTAC-1_1	0	0.346219	10.3487	3
GATGAGGCACTATCTT-1_1	1	0.628914	5.32125	1
GATGAGGGTCTTGTCC-1_1	1	0.692886	12.5293	5
GATGAGGTCACGAAGG-1_1	1	0.540944	11.6519	5
GATGAGGTCTTGTCAT-1_1	4	0.727189	1.25524	1
GATGCTAAGAAAGTGG-1_1	3	0.475424	0.747668	1
GATGCTAAGAACTCGG-1_1	1	0.62161	12.4134	5
GATGCTAGTAACGCGA-1_1	4	0.635546	4.52858	1
GATGCTAGTGGTACAG-1_1	1	0.713576	12.3128	5
GATTCAGCACAACTGT-1_1	4	0.621931	0.84806	1
GATTCAGCACCAGTTA-1_1	1	0.523687	11.7244	5
GATTCAGCACTCAGGC-1_1	1	0.41815	11.1308	5
GATTCAGCACTGTGTA-1_1	0	0.729372	11.0762	4
GATTCAGCATGCCTTC-1_1	6	0.539814	9.90574	3
GATTCAGCATTTCAGG-1_1	4	0.888063	0.993726	1
GCAAACTAGGGCTCTC-1_1	5	0.330004	12.3384	4
GCAAACTAGTTTAGGA-1_1	6	0.2952	12.299	4
GCAAACTGTAACGCGA-1_1	6	0.359584	10.4577	3
GCAAACTGTTCGCGAC-1_1	4	0.633888	0.77217	1
GCAATCAAGACATAAC-1_1	3	0.587831	1.17	1
GCAATCAAGCGACGTA-1_1	3	0.519202	0.22926	1
GCAATCAAGTTTAGGA-1_1	4	0.734888	1.14363	1
GCAATCAGTAACGTTC-1_1	0	0.529258	11.9334	4
GCAATCAGTGCGAAAC-1_1	4	0.69251	1.45909	1
GCAATCATCAAGATCC-1_1	6	0.467147	10.3327	3
GCAATCATCCACGTTC-1_1	8	0.552625	10.3165	4
GCAATCATCGCCTGAG-1_1	1	0.595433	8.33762	2
GCAATCATCGGAATCT-1_1	4	0.470256	0.971469	1
GCAATCATCTGCTGTC-1_1	4	0.555817	9.48734	5
GCACATAAGCTGCGAA-1_1	1	0.586963	10.6373	5
GCACATACACCTCGTT-1_1	0	0.37109	12.2465	4
GCACATACAGGGATTG-1_1	3	0.522237	0.905889	1
GCACATAGTATATGGA-1_1	1	0.490665	12.3905	5
GCACATAGTCACACGC-1_1	3	0.59412	0.801773	1
GCACATAGTCGCATCG-1_1	4	0.817873	9.39986	5
GCACTCTGTACGAAAT-1_1	1	0.378217	7.53862	5
GCACTCTGTCTTGTCC-1_1	5	0.570601	11.8492	4
GCAGCCAAGGCTCAGA-1_1	0	0.765715	12.6087	5
GCAGCCACAATCGAAA-1_1	0	0.400709	8.16275	2
GCAGCCAGTAGCGCTC-1_1	5	0.570536	12.2535	4
GCAGTTAAGCCCAACC-1_1	8	0.629206	12.4164	5
GCAGTTAAGGCTACGA-1_1	5	0.420784	10.4239	3
GCAGTTACAAACTGCT-1_1	5	0.492374	10.4162	3
GCAGTTACAATTCCTT-1_1	3	0.69459	3.1276	1
GCAGTTACAGACGTAG-1_1	5	0.305391	12.4782	4
GCAGTTAGTTACGCGC-1_1	1	0.569439	9.76873	5
GCATACACAATACGCT-1_1	1	0.593775	12.3467	5
GCATACACAGCTTCGG-1_1	1	0.594291	9.97466	5
GCATACACATTGTGCA-1_1	6	0.340854	12.0574	4
GCATACAGTAGTGAAT-1_1	1	0.703561	12.3417	5
GCATACATCAACGCTA-1_1	1	0.541785	12.2858	5
GCATACATCCACTGGG-1_1	1	0.627758	12.3935	5
GCATGATAGACCTAGG-1_1	5	0.647797	12.1556	4
GCATGATAGATAGGAG-1_1	1	0.414008	7.85474	2
GCATGATAGGCTAGAC-1_1	4	0.474173	3.75655	1
GCATGATCACTGTGTA-1_1	1	0.424323	7.8437	2
GCATGATCAGCGAACA-1_1	3	0.448432	0.350021	1
GCATGATCATCACGAT-1_1	1	0.522725	9.9273	4
GCATGATGTCGCGGTT-1_1	6	0.320237	12.3979	4
GCATGATGTGAGGGTT-1_1	1	0.776551	12.5967	5
GCATGATGTTTGGCGC-1_1	1	0.512831	12.4337	5
GCATGATTCATAACCG-1_1	1	0.621411	12.373	5
GCATGATTCATGTCTT-1_1	0	0.521797	10.1681	3
GCATGCGAGACTACAA-1_1	3	0.716596	3.75596	1
GCATGCGAGACTAGGC-1_1	1	0.611674	10.6444	5
GCATGCGAGGCATTGG-1_1	5	0.740637	10.6297	3
GCATGCGCAAGTCTAC-1_1	1	0.575323	12.292	5
GCATGCGCACCGAAAG-1_1	1	0.499619	9.91114	3
GCATGCGCATTGGGCC-1_1	5	0.273564	12.0549	4
GCATGCGTCAAACCGT-1_1	5	0.222928	12.3278	4
GCATGCGTCTAACTTC-1_1	4	0.593318	0.476349	1
GCATGCGTCTCTGAGA-1_1	0	0.411077	10.5805	3
GCATGCGTCTTAGCCC-1_1	0	0.375381	12.2091	4
GCATGTAAGATGTGGC-1_1	1	0.491696	10.8402	5
GCATGTAAGCGCCTCA-1_1	1	0.744927	12.2449	5
GCATGTAAGTTCCACA-1_1	8	0.614296	10.714	3
GCATGTAGTACGAAAT-1_1	0	0.202294	12.3755	4
GCATGTAGTATCTGCA-1_1	4	0.51353	1.03341	1
GCATGTATCAGCAACT-1_1	0	0.366698	12.0472	4
GCCAAATAGCGTTCCG-1_1	1	0.522534	9.66063	5
GCCAAATCAAGCGATG-1_1	0	0.652437	12.3736	5
GCCAAATCAGGAACGT-1_1	4	0.410147	10.7137	3
GCCAAATGTATCGCAT-1_1	1	0.548009	7.85805	2
GCCTCTAAGCACAGGT-1_1	5	0.342886	12.2137	4
GCCTCTAAGCTCAACT-1_1	1	0.353014	10.0093	3
GCCTCTAAGGCCCGTT-1_1	1	0.495116	10.55	5
GCCTCTACAATTGCTG-1_1	1	0.622336	11.1427	5
GCCTCTACACAGATTC-1_1	1	0.761663	12.5484	5
GCCTCTAGTCCGTGAC-1_1	0	0.515314	11.8966	4
GCCTCTAGTCGGATCC-1_1	0	0.423373	10.1243	3
GCCTCTAGTTCTGTTT-1_1	3	0.51272	0.69729	1
GCCTCTAGTTGAGGTG-1_1	0	0.509407	8.72328	5
GCCTCTAGTTGGTTTG-1_1	4	0.829567	0.858857	1
GCGACCAAGAGTACAT-1_1	0	0.369226	11.831	4
GCGACCACATATGAGA-1_1	1	0.50829	12.4182	5
GCGACCAGTCGAGTTT-1_1	3	0.508072	10.3129	3
GCGACCATCACGATGT-1_1	1	0.615814	12.4843	5
GCGACCATCAGGCAAG-1_1	4	0.642983	1.15943	1
GCGACCATCTCCAACC-1_1	5	0.612451	11.8452	4
GCGAGAAGTATCACCA-1_1	9	0.50424	11.1983	4
GCGAGAAGTGATGATA-1_1	6	0.40074	10.1283	3
GCGAGAATCTTGTCAT-1_1	3	0.837773	1.22678	1
GCGCAACAGTGTCTCA-1_1	6	0.508762	9.66005	4
GCGCAACTCGAATGCT-1_1	1	0.57781	12.3375	5
GCGCAACTCTCTGTCG-1_1	1	0.734945	12.1904	5
GCGCAACTCTTCGGTC-1_1	1	0.673104	5.58509	1
GCGCAACTCTTGTCAT-1_1	1	0.503181	8.53443	5
GCGCAGTAGGTGCTTT-1_1	0	0.258559	11.9297	4
GCGCAGTAGTGTACCT-1_1	3	0.735869	0.721217	1
GCGCAGTCAGGAACGT-1_1	0	0.316244	12.2256	4
GCGCAGTGTAGAGGAA-1_1	1	0.617353	12.6686	5
GCGCAGTGTGTGCCTG-1_1	0	0.50952	10.1966	5
GCGCAGTGTTAAGAAC-1_1	1	0.492078	12.4025	5
GCGCAGTTCCGGCACA-1_1	5	0.27406	12.6185	4
GCGCCAAAGGCTCTTA-1_1	0	0.347501	12.3866	4
GCGCCAACAGGCTGAA-1_1	6	0.416154	10.3753	3
GCGCCAAGTCCAGTGC-1_1	3	0.536317	0.601021	1
GCGCCAATCTTCGAGA-1_1	1	0.471942	11.8484	5
GCGCGATAGACACTAA-1_1	0	0.651414	10.3622	3
GCGCGATAGGCGACAT-1_1	1	0.460655	12.738	5
GCGCGATCATTGTGCA-1_1	3	0.729082	9.87389	5
GCGGGTTAGCGGATCA-1_1	5	0.568539	10.3048	4
GCGGGTTCACATGGGA-1_1	9	0.503644	8.00639	2
GCGGGTTCAGATGGCA-1_1	0	0.466228	10.4073	3
GCGGGTTCATTGAGCT-1_1	1	0.733791	11.6241	5
GCGGGTTGTTTGGGCC-1_1	1	0.60028	9.85763	5
GCTCCTAAGGTGGGTT-1_1	5	0.426583	12.0057	4
GCTCCTACAGATAATG-1_1	1	0.51146	12.5799	5
GCTCCTAGTAGAAGGA-1_1	3	0.631823	0.915986	1
GCTCCTATCGGGAGTA-1_1	0	0.33485	10.6158	3
GCTCTGTAGCAGATCG-1_1	0	0.426889	10.4281	3
GCTCTGTAGCTGAACG-1_1	1	0.720696	12.894	5
GCTCTGTCACAGATTC-1_1	1	0.604594	12.0435	5
GCTCTGTCACCGGAAA-1_1	1	0.639357	12.6209	5
GCTCTGTGTGAAAGAG-1_1	3	0.520554	1.13848	1
GCTCTGTTCAAACAAG-1_1	1	0.570797	11.3325	5
GCTCTGTTCAGTTGAC-1_1	1	0.591302	12.3476	5
GCTCTGTTCTCTGAGA-1_1	1	0.65098	12.5003	5
GCTGCAGAGCTCCCAG-1_1	1	0.566655	12.4578	5
GCTGCAGCAATCTACG-1_1	5	0.487906	12.2078	4
GCTGCAGGTCAAAGCG-1_1	5	0.309683	12.2067	4
GCTGCAGGTCTGGAGA-1_1	6	0.358475	10.6658	3
GCTGCAGGTTTCCACC-1_1	0	0.363573	11.8838	4
GCTGCAGTCAGTTAGC-1_1	0	0.443987	11.0757	4
GCTGCAGTCATCGGAT-1_1	1	0.497082	12.3513	5
GCTGCGAAGCTACCGC-1_1	1	0.711554	12.5593	5
GCTGCGAAGTTCGCAT-1_1	4	0.460968	10.4673	3
GCTGCGACACTTACGA-1_1	3	0.517902	0.696627	1
GCTGCGACATGACGGA-1_1	3	0.583618	5.88773	1
GCTGCGACATGGATGG-1_1	0	0.550081	12.082	4
GCTGCGAGTGCCTTGG-1_1	6	0.518123	10.53	3
GCTGCGAGTGGCTCCA-1_1	5	0.384554	12.036	4
GCTGCGAGTGTGAAAT-1_1	1	0.380834	11.6649	5
GCTGCGAGTTCAGCGC-1_1	3	0.610168	0.392045	1
GCTGCGATCGAATGGG-1_1	3	0.533757	1.02922	1
GCTGCGATCTGTCCGT-1_1	3	0.501155	1.04357	1
GCTGCTTAGACTCGGA-1_1	0	0.454497	11.9063	4
GCTGCTTCACCGTTGG-1_1	1	0.47587	9.50369	5
GCTGCTTCATGAAGTA-1_1	1	0.753664	12.4296	5
GCTGCTTGTATAGTAG-1_1	4	0.688737	9.97645	5
GCTGCTTTCAAACGGG-1_1	0	0.318767	12.2193	4
GCTGCTTTCCGTTGTC-1_1	3	0.416738	10.8236	3
GCTGCTTTCGCGTTTC-1_1	3	0.460716	0.752635	1
GCTGCTTTCTCCGGTT-1_1	5	0.368379	10.6994	4
GCTGGGTAGCAATATG-1_1	3	0.564895	1.28016	1
GCTGGGTCAGGGAGAG-1_1	1	0.442194	9.67441	5
GCTGGGTCATCACGTA-1_1	1	0.657586	12.4395	5
GCTGGGTGTAAGAGAG-1_1	4	0.669765	9.38893	5
GCTGGGTTCACTCCTG-1_1	4	0.640534	0.663131	1
GCTTCCAAGAAGGTGA-1_1	4	0.501312	0.850726	1
GCTTCCAAGCCACTAT-1_1	5	0.475521	12.1604	4
GCTTCCACATCGGAAG-1_1	4	0.615126	5.32865	1
GCTTCCAGTGGAAAGA-1_1	3	0.603852	1.93004	1
GCTTCCAGTTTGACTG-1_1	4	0.506256	0.76473	1
GCTTCCATCCATGAGT-1_1	4	0.774978	9.76891	5
GCTTCCATCTCAAACG-1_1	1	0.613438	12.4937	5
GCTTGAAAGACAAAGG-1_1	1	0.448973	7.84997	2
GCTTGAAAGTGAATTG-1_1	1	0.659169	12.4477	5
GCTTGAACACAGAGGT-1_1	4	0.735302	3.14561	1
GCTTGAAGTGCTCTTC-1_1	0	0.52263	12.343	5
GCTTGAAGTTGACGTT-1_1	6	0.465768	10.6368	3
GCTTGAATCACTTACT-1_1	1	0.582827	10.7832	5
GCTTGAATCGGCTACG-1_1	1	0.388085	7.04633	2
GGAAAGCAGAAACCGC-1_1	4	0.782695	9.38318	5
GGAAAGCAGAGACGAA-1_1	1	0.873966	11.4758	5
GGAACTTCATGTTGAC-1_1	9	0.593402	11.3291	4
GGAACTTGTATATGAG-1_1	1	0.686447	12.6498	5
GGAACTTGTCCAACTA-1_1	6	0.663078	10.6109	3
GGAACTTGTCTTGTCC-1_1	0	0.488993	10.3219	4
GGAACTTGTTACCAGT-1_1	1	0.516145	12.7332	5
GGAACTTGTTTGTGTG-1_1	0	0.517372	11.0383	5
GGAACTTTCACCTTAT-1_1	3	0.56797	0.385145	1
GGAACTTTCACTGGGC-1_1	0	0.479846	12.1783	4
GGAATAAAGAGATGAG-1_1	0	0.473312	11.9738	4
GGAATAAAGCCAGTTT-1_1	8	0.504935	12.3759	5
GGAATAAAGGTGCTTT-1_1	1	0.75928	12.8163	5
GGAATAACAGCGTTCG-1_1	1	0.580581	11.8086	5
GGAATAACATGGTCAT-1_1	1	0.42542	7.6942	2
GGAATAAGTTATGTGC-1_1	1	0.622686	12.5504	5
GGAATAAGTTCAGGCC-1_1	1	0.63899	11.824	5
GGACAAGAGCGTTGCC-1_1	5	0.550459	6.35797	1
GGACAAGAGTAGGCCA-1_1	0	0.320557	12.2057	4
GGACAAGCAAGAGTCG-1_1	5	0.506367	7.84874	2
GGACAAGGTCAAAGAT-1_1	1	0.566632	12.3058	5
GGACAAGTCACAAACC-1_1	6	0.367869	10.5199	3
GGACAGACAATCTGCA-1_1	6	0.292743	12.5149	4
GGACAGACAGATCCAT-1_1	0	0.419819	11.8346	4
GGACAGACAGGGTTAG-1_1	6	0.279145	10.5321	3
GGACAGAGTCGAAAGC-1_1	3	0.827841	2.68843	1
GGACAGATCCTTGACC-1_1	3	0.648701	3.74347	1
GGACAGATCTGTCCGT-1_1	0	0.316763	11.3687	5
GGACATTAGCTTCGCG-1_1	5	0.404672	11.9301	4
GGACATTCAAGTTGTC-1_1	0	0.264943	12.7687	4
GGACATTCAGACAGGT-1_1	3	0.627822	10.7644	3
GGACATTGTAGTACCT-1_1	1	0.643765	12.472	5
GGACATTGTTGGTTTG-1_1	6	0.505373	10.6673	3
GGACATTTCTGTACGA-1_1	1	0.554502	12.3871	5
GGACGTCAGCAGATCG-1_1	1	0.603182	12.8087	5
GGACGTCAGCCTTGAT-1_1	5	0.383827	11.0177	3
GGACGTCAGCTACCGC-1_1	5	0.266938	12.3861	4
GGACGTCCATGTTGAC-1_1	1	0.720385	12.6132	5
GGACGTCGTACAGTTC-1_1	0	0.509727	12.4495	5
GGACGTCGTCGAAAGC-1_1	1	0.80686	12.6838	5
GGACGTCGTCGCGAAA-1_1	4	0.608286	1.2752	1
GGACGTCTCTTACCGC-1_1	1	0.677157	10.6641	5
GGAGCAAAGCCAGTTT-1_1	4	0.581324	1.02939	1
GGAGCAAAGCTAAACA-1_1	8	0.440789	11.3371	4
GGAGCAAAGGCGACAT-1_1	0	0.363287	12.56	4
GGAGCAAAGTAGGCCA-1_1	3	0.646807	1.23542	1
GGAGCAACACAGCCCA-1_1	4	0.604895	0.90185	1
GGAGCAAGTCCTCTTG-1_1	5	0.349779	12.1018	4
GGAGCAAGTCGGCATC-1_1	1	0.622442	11.8357	5
GGAGCAAGTCTAGAGG-1_1	1	0.392507	12.5668	5
GGAGCAAGTCTGATCA-1_1	4	0.584598	1.15654	1
GGAGCAATCGACAGCC-1_1	5	0.457064	12.1488	4
GGATGTTAGAGACTTA-1_1	6	0.53553	8.01272	2
GGATGTTAGCGCTTAT-1_1	0	0.294261	12.5616	4
GGATGTTCACAGAGGT-1_1	0	0.396316	12.1598	4
GGATGTTCACCTCGTT-1_1	3	0.602295	0.467648	1
GGATGTTCAGCCTTGG-1_1	0	0.467014	11.8897	4
GGATGTTCAGCTCGCA-1_1	1	0.33822	6.67539	1
GGATGTTCAGTCAGCC-1_1	4	0.742161	3.14454	1
GGATGTTCATTGAGCT-1_1	1	0.632319	9.98332	5
GGATGTTGTCGATTGT-1_1	4	0.725029	10.4641	5
GGATGTTTCCAAATGC-1_1	1	0.557772	12.4354	5
GGATTACAGTTCGCGC-1_1	1	0.534193	11.5377	5
GGATTACGTTACGTCA-1_1	4	0.657095	0.87035	1
GGATTACTCAGGTTCA-1_1	0	0.452958	12.0699	4
GGATTACTCCGATATG-1_1	4	0.688687	9.75216	5
GGCAATTAGCAATCTC-1_1	0	0.217602	12.1504	4
GGCAATTAGCGTTGCC-1_1	4	0.91815	0.891663	1
GGCAATTCACTGAAGG-1_1	1	0.511066	12.3594	5
GGCAATTTCGCATGAT-1_1	0	0.641227	12.392	5
GGCCGATAGGAATTAC-1_1	6	0.395489	11.9703	4
GGCCGATAGGCATTGG-1_1	4	0.749341	10.4138	5
GGCCGATCACCCTATC-1_1	3	0.826374	0.64912	1
GGCCGATCACGGTTTA-1_1	3	0.751952	1.02079	1
GGCCGATTCTCGCTTG-1_1	3	0.626602	10.7689	3
GGCGACTAGCTAGGCA-1_1	1	0.46364	12.5013	5
GGCGACTGTGGAAAGA-1_1	1	0.700719	11.4753	5
GGCGACTTCAGCATGT-1_1	6	0.447499	10.4847	3
GGCGACTTCGATAGAA-1_1	0	0.515968	12.5123	5
GGCGTGTAGTCGTACT-1_1	5	0.433327	12.1797	4
GGCGTGTCAGCGTAAG-1_1	5	0.480593	10.1263	3
GGCGTGTGTAGCGTCC-1_1	3	0.657711	12.4222	5
GGCGTGTGTCATGCCG-1_1	1	0.519597	12.5507	5
GGCGTGTTCGTAGGAG-1_1	1	0.715778	5.3363	1
GGCTCGACAAATCCGT-1_1	1	0.551508	10.4558	4
GGCTCGACACCAGCAC-1_1	4	0.553527	10.7404	3
GGCTCGACAGACGCAA-1_1	4	0.715631	9.87782	5
GGCTCGAGTCTGCGGT-1_1	4	0.870465	11.428	5
GGCTCGATCCTCCTAG-1_1	0	0.407691	11.8404	4
GGCTCGATCGATCCCT-1_1	4	0.66132	0.714767	1
GGCTGGTCAGTCAGCC-1_1	6	0.335603	10.6035	3
GGCTGGTTCCAAGCCG-1_1	4	0.809587	0.686953	1
GGCTGGTTCTTACCTA-1_1	4	0.610723	0.878736	1
GGGAATGAGGTACTCT-1_1	3	0.520669	0.729188	1
GGGAATGCAATCTGCA-1_1	1	0.5139	7.81803	5
GGGAATGCATGGTCAT-1_1	4	0.438238	10.7083	3
GGGAATGGTCCTCCAT-1_1	3	0.357833	10.7512	3
GGGAATGTCCCGACTT-1_1	1	0.582765	12.4042	5
GGGAATGTCTGAGGGA-1_1	3	0.726518	0.875378	1
GGGACCTAGATGCCTT-1_1	0	0.142881	12.4057	4
GGGACCTAGCTGAAAT-1_1	4	0.552755	1.302	1
GGGACCTAGTGATCGG-1_1	4	0.63958	10.7995	3
GGGACCTCATGCCACG-1_1	0	0.549817	11.9077	4
GGGACCTGTGGCCCTA-1_1	1	0.563967	10.8328	5
GGGACCTGTTGGTAAA-1_1	1	0.689988	12.0031	5
GGGACCTTCATGCATG-1_1	1	0.646706	12.5202	5
GGGAGATAGAAAGTGG-1_1	4	0.531153	10.5746	3
GGGAGATCAAGCCGCT-1_1	3	0.556105	1.00517	1
GGGAGATTCAACGGGA-1_1	6	0.357829	12.2074	4
GGGAGATTCCTCATTA-1_1	4	0.636973	2.6876	1
GGGATGAAGACTACAA-1_1	6	0.266805	12.1491	4
GGGATGAAGAGCCTAG-1_1	1	0.516286	9.63842	5
GGGATGAAGTGTTAGA-1_1	8	0.601768	8.45507	5
GGGATGAAGTTGAGAT-1_1	0	0.389861	11.9884	4
GGGATGACAATCCAAC-1_1	5	0.253566	12.6838	4
GGGATGACACCACGTG-1_1	8	0.476943	8.99923	2
[truncated: 3,760 more rows]
