# Supplementary material for: Single-Cell Sequencing Reveals that DBI is the Key Gene and Potential Therapeutic Target in Quiescent Bladder Cancer Stem Cells
Source: Front Genet. 2022 Jun 3;13:904536. doi: 10.3389/fgene.2022.904536 (PMC9235029; doi:10.3389/fgene.2022.904536)
Supplement: Supplementary file 5 [file Table1.XLSX]

## Sheet: Table S1
Differentially Expressed Genes (S2 vs S1)
genes	p_val	avg_log2FC	pct.1	pct.2	p_val_adj
KRT20	6.47e-13	-0.835258	0.75	0.956	1.47e-08
DBI	1.27e-09	-0.541442	1	1	2.9e-05
CALM2	1.93e-14	0.520933	1	1	4.4e-10
SMC4	3.65e-07	0.523873	0.883	0.725	0.00829791
MIR4435-1HG	3.37e-07	0.524641	0.59	0.253	0.00765918
KIF23	2.24e-07	0.538376	0.553	0.231	0.00509152
TUBB	7.38e-10	0.544963	1	1	1.68e-05
TUBB4B	8.49e-11	0.558848	0.989	0.989	1.93e-06
STMN1	2.94e-10	0.566226	0.989	0.978	6.7e-06
CDK1	1.88e-07	0.579226	0.745	0.516	0.00428405
HMGB1	8.03e-14	0.592324	1	1	1.83e-09
CENPF	1.17e-07	0.599237	0.569	0.275	0.00267252
CDKN3	9.87e-08	0.602934	0.681	0.374	0.00224439
SPC24	1.2e-08	0.610963	0.516	0.165	0.000273667
HMGB2	3.32e-10	0.635695	0.973	0.956	7.56e-06
H3F3B	4.27e-11	0.642169	0.995	1	9.7e-07
PLP2	1.68e-10	0.650064	0.963	0.912	3.83e-06
BIRC5	1.37e-08	0.659452	0.729	0.396	0.000310514
GPRC5A	1.92e-09	0.703948	0.899	0.626	4.37e-05
RRM2	6.54e-10	0.704573	0.878	0.56	1.49e-05
UBE2C	5.47e-11	0.782266	0.904	0.725	1.24e-06
TUBA1B	1.5e-16	0.813788	1	1	3.41e-12
NUSAP1	6.98e-11	0.86305	0.819	0.593	1.59e-06
TOP2A	1.24e-10	0.884434	0.718	0.374	2.83e-06
DIO2	1.64e-07	0.986967	0.383	0.077	0.00372015
HIST1H4C	1.5e-15	1.60589	0.984	0.934	3.41e-11
